# Supplementary material for: Genome-wide quantification of polycistronic transcription in Leishmania major
Source: mBio. 2024 Nov 25;16(1):e02241-24. doi: 10.1128/mbio.02241-24 (PMC11708010; doi:10.1128/mbio.02241-24)
Supplement: Supplemental Tables — Tables S1–S7. [file mbio.02241-24-s0009.xlsx]

## Sheet: Table S1
Table S1: Sequencing output
Sample	raw reads	trimmed reads	5’ dATP	5’ dCTP	5’ dGTP	5’ dTTP	Aligned to Genome
Lmj w/ sarkosyl 1	22200000	15100000	1310000	899000	12300000	605000	0.9275
Lmj w/ sarkosyl 2	21400000	14700000	1290000	869000	12000000	562000	0.9364
Lmj w/ sarkosyl 3	25300000	15800000	1560000	1090000	12400000	702000	0.9295
mean	23000000	15200000	1390000	952000	12200000	623000	0.931
Lmj w/o sarkosyl 1	24500000	10300000	2390000	2070000	5350000	450000	0.8474
Lmj w/o sarkosyl 2	26000000	9590000	2180000	1890000	5110000	416000	0.8504
Lmj w/o sarkosyl 3	23400000	9890000	2250000	1970000	5250000	410000	0.8539
mean	24600000	9910000	2280000	1980000	5240000	425000	0.851

## Sheet: Table S2
Table S2: List of Transcription start and stop sites by chromosomes and position. We defined dSSRs as area between the first protein-coding sequences of diverging PTUs, cSSRs as area between the last protein-coding sequences of converging PTUs, 5' telomeres as area between the ends of chromosomes and the first protein-coding sequences of a PTU, and 3' telomeres as area between the last protein-co…
Type	Number	Chromosome	from	to
dSSR	01-1	1	78230	79200
dSSR	02-1	2	261616	300448
dSSR	03-1	3	4186	5558
dSSR	05-1	5	387825	389276
dSSR	05-2	5	443004	445376
dSSR	06-1	6	121741	127954
dSSR	06-2	6	506750	511537
dSSR	07-1	7	5410	10624
dSSR	07-2	7	208072	215794
dSSR	08-1	8	441116	452902
dSSR	09-1	9	402953	405115
dSSR	10-1	10	9830	19134
dSSR	10-2	10	525964	527151
dSSR	12-1	12	282463	293016
dSSR	13-1	13	135544	141219
dSSR	13-2	13	636831	638676
dSSR	14-1	14	439347	441531
dSSR	15-1	15	87351	88403
dSSR	15-2	15	654086	654086
dSSR	16-1	16	335004	344007
dSSR	16-2	16	646455	649376
dSSR	17-1	17	424126	425761
dSSR	18-1	18	229036	230955
dSSR	19-1	19	61070	68592
dSSR	20-1	20	96656	97973
dSSR	21-1	21	6975	10085
dSSR	21-2	21	223229	230692
dSSR	21-3	21	737784	739384
dSSR	22-1	22	320883	323027
dSSR	22-2	22	611516	617689
dSSR	23-1	23	544889	550249
dSSR	24-1	24	838294	839531
dSSR	25-1	25	258467	261018
dSSR	25-2	25	820134	821495
dSSR	26-1	26	305250	306722
dSSR	27-1	27	68762	72396
dSSR	27-2	27	537128	538942
dSSR	27-3	27	996907	1029451
dSSR	28-1	28	280191	281280
dSSR	28-2	28	821132	825498
dSSR	29-1	29	338788	344918
dSSR	29-2	29	1038709	1040259
dSSR	30-1	30	227263	232302
dSSR	30-2	30	1275101	1278983
dSSR	31-1	31	1503554	1505231
dSSR	32-1	32	180672	182576
dSSR	32-2	32	1172102	1179166
dSSR	33-1	33	252678	255682
dSSR	33-2	33	784811	785972
dSSR	34-1	34	5990	7890
dSSR	34-2	34	322331	327654
dSSR	34-3	34	1086566	1092822
dSSR	35-1	35	45582	47975
dSSR	35-2	35	653805	656897
dSSR	35-3	35	1461540	1463046
dSSR	36-1	36	170954	172041
dSSR	36-2	36	794327	795587
dSSR	36-3	36	1464913	1465734
cSSR	03-1	3	259274	261544
cSSR	04-1	4	139787	148810
cSSR	05-1	5	362575	371957
cSSR	05-2	5	417458	420207
cSSR	06-1	6	497366	498866
cSSR	07-1	7	56723	61078
cSSR	08-1	8	350776	354497
cSSR	09-1	9	269559	276029
cSSR	09-2	9	414328	414328
cSSR	10-1	10	266426	269224
cSSR	12-1	12	175349	177700
cSSR	13-1	13	227327	228609
cSSR	14-1	14	153315	166682
cSSR	15-1	15	339001	347163
cSSR	16-1	16	455218	456162
cSSR	20-1	20	652251	653747
cSSR	21-1	21	164873	166694
cSSR	21-2	21	448151	449814
cSSR	22-1	22	507185	508121
cSSR	23-1	23	225574	228809
cSSR	24-1	24	622523	627001
cSSR	25-1	25	414507	417033
cSSR	27-1	27	377820	390143
cSSR	27-2	27	720501	723738
cSSR	28-1	28	111627	112246
cSSR	28-2	28	587105	596188
cSSR	28-3	28	1038898	1039552
cSSR	29-1	29	637891	642271
cSSR	30-1	30	836948	837884
cSSR	32-1	32	535701	539885
cSSR	33-1	33	773888	774327
cSSR	34-1	34	298096	304186
cSSR	34-2	34	474060	476124
cSSR	35-1	35	559643	565916
cSSR	35-2	35	989052	989864
cSSR	36-1	36	505456	511743
cSSR	36-2	36	1068937	1072704
cSSR	36-3	36	1942310	1943748
5' telomeres	03-1	3	385501	383878
5' telomeres	04-1	4	1	4146
5' telomeres	04-2	4	487861	483664
5' telomeres	05-1	5	1	4442
5' telomeres	08-1	8	1	3439
5' telomeres	09-1	9	1	1949
5' telomeres	09-2	9	571341	569253
5' telomeres	11-1	11	1	1605
5' telomeres	12-1	12	1	3085
5' telomeres	14-1	14	1	2866
5' telomeres	20-1	20	737675	736321
5' telomeres	23-1	23	1	2230
5' telomeres	24-1	24	1	3571
5' telomeres	28-1	28	1	3155
5' telomeres	28-2	28	1177749	1163470
5' telomeres	36-1	36	2748001	2746207
3' telomeres	01-1	1	3766	1
3' telomeres	01-2	1	260876	269237
3' telomeres	02-1	2	4580	1
3' telomeres	02-2	2	355491	356844
3' telomeres	03-1	3	1251	1
3' telomeres	05-1	5	501425	503331
3' telomeres	06-1	6	1339	1
3' telomeres	06-2	6	513467	516716
3' telomeres	07-1	7	3231	1
3' telomeres	07-2	7	591870	596309
3' telomeres	08-1	8	526224	526473
3' telomeres	10-1	10	120	1
3' telomeres	10-2	10	559580	562130
3' telomeres	11-1	11	581800	583214
3' telomeres	12-1	12	622392	623629
3' telomeres	13-1	13	1956	1
3' telomeres	13-2	13	646990	647297
3' telomeres	14-1	14	635637	636703
3' telomeres	15-1	15	1208	1
3' telomeres	15-2	15	657393	659292
3' telomeres	16-1	16	1647	1
3' telomeres	16-2	16	712247	714615
3' telomeres	17-1	17	4071	1
3' telomeres	17-2	17	691349	693320
3' telomeres	18-1	18	1144	1
3' telomeres	18-2	18	734097	735931
3' telomeres	19-1	19	1080	1
3' telomeres	19-2	19	727426	728899
3' telomeres	20-1	20	968	1
3' telomeres	21-1	21	4529	1
3' telomeres	21-2	21	777256	782422
3' telomeres	22-1	22	2388	1
3' telomeres	22-2	22	692474	699868
3' telomeres	23-1	23	764115	766686
3' telomeres	24-1	24	840948	843515
3' telomeres	25-1	25	2096	1
3' telomeres	25-2	25	900841	905260
3' telomeres	26-1	26	1267	1
3' telomeres	26-2	26	1069358	1071765
3' telomeres	27-1	27	2722	1
3' telomeres	27-2	27	1095308	1095864
3' telomeres	29-1	29	1079	1
3' telomeres	29-2	29	1215435	1218866
3' telomeres	30-1	30	3285	1
3' telomeres	30-2	30	1454449	1456173
3' telomeres	31-1	31	2902	1
3' telomeres	31-2	31	1512268	1516535
3' telomeres	32-1	32	1517	1
3' telomeres	32-2	32	1579124	1582589
3' telomeres	33-1	33	786	1
3' telomeres	33-2	33	1548847	1557258
3' telomeres	34-1	34	5068	1
3' telomeres	34-2	34	1804028	1805702
3' telomeres	35-1	35	3507	1
3' telomeres	35-2	35	2031317	2033042
3' telomeres	36-1	36	9590	1

## Sheet: Table S3
Table S3: Distribution of reads aligning antisense of PTUs. The percentage is calculated based on the total aligneded reads.
	Aligned reads	Reads antisense of PTUs	Antisense reads with mapping quality ≥ 5	Reads at defined genomic features (MQ ≥ 5)	Other reads(MQ ≥ 5)
Lmj w sarkosyl 1	13973973	106,468 (0.0076%)	43,914 (0.0031%)	23,860 (0.0017%)	20,054 (0.0014%)
Lmj w sarkosyl 2	13789739	97,740 (0.0071%)	38,867 (0.0028%)	20,126 (0.0015%)	18,741 (0.0014%
Lmj w sarkosyl 3	14660932	106,536 (0.0073%)	39,678 (0.0027%)	21,556 (0.0015%)	18,122 (0.0012%)
Lmj w/o sarkosyl 1	8693218	45,564 (0.0052%)	11,600 (0.0013%)	3,049 (0.0004%)	8,551 (0.0010%)
Lmj w/o sarkosyl 2	8155624	44,742 (0.0054%)	11,615 (0.0014%)	2,708 (0.0003%)	8,907 (0.0011%)
Lmj w/o sarkosyl 3	8440971	44,628 (0.0053%)	11,891 (0.0014%)	2,863 (0.0003%)	9,028 (0.0011%)

## Sheet: Table S4
Column1	Column2	Column3	Column4	Column5	Column6	Column7	Column8	Column9	Column10	Column11	Column12	Column13	Column14	Column15	Column16	Column17	Column18	Column19
Table S4: Median and Mean PRO-seq read coverage at PTUs.
# PTU	chromosome	location from	location to	strand	# genes	Median read coverage Lmj w sarkosyl (1)	Median read coverage Lmj w sarkosyl (2)	Median read coverage Lmj w sarkosyl (3)	Median read coverage Lmj w/o sarkosyl (1)	Median read coverage Lmj w/o sarkosyl (2)	Median read coverage Lmj w/o sarkosyl (3)	Mean read coverage Lmj w sarkosyl (1)	Mean read coverage Lmj w sarkosyl (2)	Mean read coverage Lmj w sarkosyl (3)	Mean read coverage Lmj w/o sarkosyl (1)	Mean read coverage Lmj w/o sarkosyl (2)	Mean read coverage Lmj w/o sarkosyl (3)	Ploidy in Reference L. major Friedlin 2021
01-1	1	3767	78229	lower	32	12.0389	11.7539	10.7984	14.6128	14.4753	13.7005	13.7499	13.4704	12.5965	16.8276	16.7852	15.7752	Diploid
01-2	1	79201	260875	upper	54	14.1634	13.8281	12.2382	19.4837	19.9036	18.8382	16.8586	16.8738	15.4553	23.4098	23.0857	22.5551	Diploid
02-1	2	4581	261615	lower	59	12.0389	11.7539	10.7984	16.2364	14.4753	15.4131	14.2184	13.865	13.0151	18.3411	18.074	17.5521	Diploid
02-2	2	300449	355490	upper	17	12.0389	12.4453	10.7984	14.6128	14.4753	15.4131	14.329	14.2513	13.1522	17.7967	17.4605	17.3784	Diploid
03-1	3	1252	4185	lower	1	4.95718	6.22264	7.19892	3.24728	3.61883	5.1377	6.07929	7.08254	8.68802	4.8012	5.88215	7.24894	Diploid
03-2	3	5559	259273	upper	65	11.3307	11.0625	10.0785	14.6128	14.4753	13.7005	13.576	13.3164	12.3073	17.9326	17.5434	17.1855	Diploid
03-3	3	261545	383877	lower	30	12.747	13.8281	11.5183	17.8601	18.0942	17.1257	15.4104	15.6779	14.1903	21.5938	21.1562	20.811	Diploid
04-1	4	4147	139786	upper	47	14.8715	14.5195	12.958	16.2364	16.2848	15.4131	17.5341	17.1754	15.7504	19.7682	19.5619	18.7653	Diploid
04-2	4	148811	483663	lower	89	14.1634	13.8281	12.2382	17.8601	16.2848	17.1257	16.5148	16.4615	14.9927	21.6407	21.0116	20.5834	Diploid
05-1	5	4443	362574	upper	98	13.4552	13.8281	12.2382	17.8601	18.0942	17.1257	15.8757	15.7019	14.3893	21.4342	21.0083	20.5847	Diploid
05-2	5	371958	387824	lower	8	11.3307	11.7539	10.7984	11.3655	12.6659	10.2754	13.6058	14.2408	13.192	13.6375	14.9218	13.7812	Diploid
05-3	5	389277	417457	upper	8	9.91436	9.67966	8.6387	9.74185	10.8565	10.2754	11.4603	11.5379	10.9779	13.1961	13.9251	13.191	Diploid
05-4	5	420208	443003	lower	8	10.6225	11.0625	9.35859	11.3655	10.8565	10.2754	12.6642	12.9181	11.8845	14.2728	14.3873	14.1538	Diploid
05-5	5	445377	501424	upper	4	16.2879	15.9023	15.1177	17.8601	16.2848	17.1257	18.4935	18.2139	17.7988	24.297	24.7036	24.5432	Diploid
06-1	6	1340	121740	lower	37	15.5797	15.2109	13.6779	16.2364	16.2848	15.4131	18.5688	18.0474	17.245	20.5214	20.1734	19.784	Diploid
06-2	6	127955	497365	upper	97	12.747	12.4453	10.7984	16.2364	16.2848	15.4131	14.9384	14.6529	13.5738	19.926	19.4704	19.0223	Diploid
06-3	6	498867	506749	lower	4	9.91436	11.0625	10.0785	6.49457	7.23767	8.56284	12.1621	12.7168	12.5126	9.60179	9.93056	9.27454	Diploid
06-4	6	511538	513466	upper	1	8.49803	8.29685	5.75913	6.49457	7.23767	8.56284	10.577	10.2048	8.8294	8.30002	8.45802	9.36452	Diploid
07-1	7	3232	5409	lower	1	9.20619	9.67966	9.35859	6.49457	7.23767	5.1377	11.4273	12.0935	11.7367	10.298	10.3015	9.5811	Diploid
07-2	7	10625	56722	upper	15	12.747	12.4453	11.5183	12.9891	12.6659	13.7005	14.8907	14.4392	13.7576	16.4217	16.0387	15.7545	Diploid
07-3	7	61079	208071	lower	34	12.0389	11.7539	10.7984	14.6128	14.4753	15.4131	14.1324	13.7281	12.8112	18.0774	17.7094	17.4055	Diploid
07-4	7	215795	591869	upper	81	16.2879	15.9023	14.3978	19.4837	19.9036	18.8382	19.0822	18.4813	17.3489	23.894	23.5212	22.9193	Diploid
08-1	8	3440	350775	upper	83	13.4552	13.1367	12.2382	17.8601	18.0942	17.1257	16.8005	16.2109	15.0704	22.2415	21.9569	21.3567	Diploid
08-2	8	354498	441115	lower	24	11.3307	11.0625	10.0785	14.6128	14.4753	13.7005	13.0075	12.7813	11.6718	17.1984	16.984	16.5252	Diploid
08-3	8	452903	526223	upper	24	15.5797	15.9023	13.6779	17.8601	18.0942	17.1257	20.1796	19.7765	18.7	23.7713	23.1978	22.3381	Diploid
09-1	9	1950	269558	upper	83	12.747	13.1367	11.5183	16.2364	14.4753	15.4131	15.3087	15.2385	13.9427	18.8694	18.5321	18.0685	Diploid
09-2	9	276030	402952	lower	31	14.1634	13.8281	12.2382	16.2364	16.2848	17.1257	16.1552	16.0448	14.5922	20.2465	20.0399	19.4629	Diploid
09-3	9	405116	414327	upper	3	7.78986	7.60545	7.91881	6.49457	7.23767	6.85027	10.3609	10.0164	10.6293	9.19794	9.70116	9.65987	Diploid
09-4	9	418043	569252	lower	54	13.4552	13.1367	12.2382	16.2364	14.4753	15.4131	16.4844	16.1567	15.1409	19.3138	18.882	18.5846	Diploid
10-1	10	121	9829	lower	3	14.8715	13.8281	13.6779	12.9891	12.6659	13.7005	18.3428	17.415	17.6254	16.9403	16.2423	16.1263	Diploid
10-2	10	19135	266425	upper	54	13.4552	13.1367	11.5183	16.2364	14.4753	15.4131	15.9021	15.4216	14.4076	18.8594	18.6507	18.0347	Diploid
10-3	10	269225	525963	lower	78	12.747	12.4453	10.7984	14.6128	14.4753	13.7005	14.7935	14.5491	13.5017	18.0845	17.9828	17.6554	Diploid
10-4	10	527152	559579	upper	11	13.4552	12.4453	12.958	9.74185	10.8565	10.2754	17.257	16.058	15.8994	14.0452	14.4188	14.2453	Diploid
11-1	11	1606	581799	upper	135	13.4552	13.1367	11.5183	14.6128	14.4753	13.7005	15.7766	15.2798	14.4973	17.8556	17.6841	17.1566	Diploid
12-1	12	3086	175348	upper	42	12.747	13.1367	11.5183	16.2364	16.2848	15.4131	15.2628	14.8936	13.8913	18.9856	18.5006	18.2443	Diploid
12-2	12	177701	282462	lower	13	10.6225	9.67966	9.35859	9.74185	9.04709	8.56284	12.9912	12.1943	11.667	13.2116	13.2023	12.7855	Diploid
12-3	12	293017	622391	upper	75	16.2879	15.9023	14.3978	21.1073	21.713	20.5508	23.7832	22.9648	21.5688	34.8328	34.5732	33.4914	Diploid
13-1	13	1957	135543	lower	43	19.8287	18.6679	17.2774	21.1073	19.9036	20.5508	23.4646	22.5489	21.1633	26.6389	26.0647	25.6199	Diploid
13-2	13	141220	227326	upper	25	19.1206	18.6679	17.2774	22.731	21.713	20.5508	22.2953	21.8367	20.5052	26.7735	26.7784	25.9315	Diploid
13-3	13	228610	636830	lower	101	15.5797	15.2109	13.6779	17.8601	18.0942	17.1257	18.0572	17.6809	16.3553	21.6756	21.385	20.8452	Diploid
13-4	13	638677	646989	upper	3	9.91436	10.3711	10.7984	8.11821	7.23767	8.56284	12.1652	12.2014	13.131	9.88658	10.4556	10.105	Diploid
14-1	14	2867	153314	upper	47	12.0389	11.7539	10.7984	12.9891	12.6659	13.7005	14.2647	13.9729	12.8817	16.5552	16.3173	16.1268	Diploid
14-2	14	166683	439346	lower	63	15.5797	15.2109	13.6779	17.8601	16.2848	17.1257	18.5919	17.8999	16.8108	21.4075	20.9449	20.4268	Diploid
14-3	14	441532	635636	upper	48	16.2879	15.9023	14.3978	19.4837	18.0942	18.8382	18.9702	18.4442	17.1953	26.8371	26.3413	25.537	Diploid
15-1	15	1209	87350	lower	25	13.4552	13.1367	12.2382	14.6128	14.4753	13.7005	16.5419	15.968	15.203	16.8677	17.0056	16.3735	Diploid
15-2	15	88404	339000	upper	49	12.0389	11.7539	10.7984	17.8601	16.2848	17.1257	15.1488	14.6211	13.9353	23.3465	22.9357	22.3378	Diploid
15-3	15	347164	654085	lower	99	14.8715	14.5195	12.958	17.8601	18.0942	17.1257	17.448	17.0346	15.8533	21.8513	21.1357	20.6269	Diploid
15-4	15	655761	657392	upper	1	5.66535	9.67966	11.5183	3.24728	5.42825	8.56284	6.80831	12.1229	13.2077	5.10472	7.68115	10.9239	Diploid
16-1	16	1648	335003	lower	93	14.8715	14.5195	12.958	17.8601	16.2848	17.1257	17.1597	16.7593	15.6443	20.8665	20.6162	20.1712	Diploid
16-2	16	344008	455217	upper	25	11.3307	11.0625	10.7984	14.6128	14.4753	13.7005	13.4254	13.1743	12.4364	16.7341	16.5285	16.2119	Diploid
16-3	16	456163	646454	lower	42	18.4124	18.6679	15.8376	22.731	21.713	22.2634	21.0874	21.1348	19.1057	28.0692	27.574	26.8079	Diploid
16-4	16	649377	712246	upper	15	13.4552	13.8281	12.2382	14.6128	14.4753	13.7005	15.9583	15.7917	14.4608	18.4482	17.7628	17.4461	Diploid
17-1	17	4072	424125	lower	108	12.0389	11.7539	10.7984	12.9891	12.6659	13.7005	14.6758	14.4238	13.3322	17.1443	17.0188	16.4928	Diploid
17-2	17	425762	691348	upper	63	12.747	13.1367	11.5183	16.2364	14.4753	15.4131	15.3046	14.9152	13.9446	18.8968	18.5728	18.0626	Diploid
18-1	18	1145	229035	lower	57	13.4552	13.1367	12.2382	12.9891	12.6659	13.7005	15.9489	15.1369	14.611	17.024	16.8664	16.4937	Diploid
18-2	18	230956	734096	upper	117	14.1634	13.8281	12.2382	16.2364	16.2848	15.4131	16.6997	16.1577	15.0343	19.4693	19.2979	18.7021	Diploid
19-1	19	1081	61069	lower	22	20.5369	19.3593	17.9973	19.4837	18.0942	18.8382	23.9918	22.5798	21.4807	24.2604	23.5777	22.951	Diploid
19-2	19	68593	727425	upper	169	13.4552	13.1367	11.5183	14.6128	14.4753	13.7005	16.0765	15.6133	14.65	19.0433	18.7991	18.3149	Diploid
20-1	20	969	96655	lower	26	10.6225	10.3711	9.35859	11.3655	10.8565	10.2754	12.3459	12.127	11.2289	13.4094	13.23	12.8788	Diploid
20-2	20	97974	652250	upper	120	12.747	12.4453	10.7984	14.6128	14.4753	13.7005	15.4546	15.0548	14.0198	18.0021	17.8891	17.2958	Diploid
20-3	20	653748	736320	lower	30	12.747	12.4453	11.5183	14.6128	14.4753	13.7005	15.0321	15.0933	13.9751	17.5164	17.0071	16.7815	Diploid
21-1	21	4530	6974	lower	1	9.20619	10.3711	10.0785	11.3655	12.6659	11.988	11.9265	12.0194	11.8683	13.4201	13.9151	14.4115	Diploid
21-2	21	10086	164872	upper	55	14.1634	13.8281	12.2382	16.2364	16.2848	15.4131	16.9327	16.5939	15.2674	20.0602	19.5675	19.2838	Diploid
21-3	21	166695	223228	lower	20	12.0389	11.7539	10.7984	12.9891	12.6659	11.988	13.9875	13.7301	12.8572	16.3069	16.2009	15.485	Diploid
21-4	21	230693	448150	upper	56	16.2879	15.9023	14.3978	19.4837	18.0942	18.8382	18.7922	18.3057	17.0761	22.9325	22.5745	21.8071	Diploid
21-5	21	449815	737783	lower	78	13.4552	13.1367	12.2382	16.2364	14.4753	15.4131	15.9342	15.4558	14.3335	19.041	18.6465	18.1118	Diploid
21-6	21	739385	777255	upper	17	14.8715	14.5195	13.6779	12.9891	12.6659	13.7005	17.5428	16.8745	16.6968	17.0356	16.9709	16.5818	Diploid
22-1	22	2389	320882	lower	77	16.2879	15.9023	14.3978	17.8601	18.0942	17.1257	19.6818	19.0438	17.882	21.9529	21.6463	21.0401	Diploid
22-2	22	323028	507184	upper	43	12.747	12.4453	11.5183	16.2364	16.2848	15.4131	14.8907	14.4923	13.4308	19.3741	19.061	18.5547	Diploid
22-3	22	508122	611515	lower	25	13.4552	13.1367	12.2382	14.6128	14.4753	15.4131	15.8817	15.429	14.5955	20.8703	20.8371	20.3928	Diploid
22-4	22	617690	692473	upper	21	14.8715	14.5195	13.6779	14.6128	14.4753	13.7005	17.5178	16.905	16.2127	18.5663	18.4002	18.0061	Diploid
23-1	23	2231	225573	upper	67	20.5369	20.0507	18.7172	22.731	21.713	22.2634	24.4525	23.7271	22.2216	26.909	26.8486	26.1239	Triploid
23-2	23	228810	544888	lower	70	20.5369	20.0507	17.9973	22.731	21.713	22.2634	24.4326	23.6733	22.074	27.5562	27.5405	26.5752	Triploid
23-3	23	550250	764114	upper	60	19.1206	18.6679	17.2774	21.1073	21.713	20.5508	22.5542	22.151	20.5795	26.4446	26.1937	25.2084	Triploid
24-1	24	3572	622522	upper	170	12.0389	11.7539	10.0785	12.9891	12.6659	11.988	14.0532	13.8058	12.8289	16.3622	16.1955	15.759	Diploid
24-2	24	627002	838293	lower	70	12.747	12.4453	11.5183	14.6128	12.6659	13.7005	16.2225	15.9164	14.6596	18.0005	17.5927	17.2505	Diploid
24-3	24	839532	840947	upper	1	3.54084	4.83983	7.19892	1.62364	3.61883	5.1377	4.90517	5.42674	7.72104	2.76914	5.03596	6.71118	Diploid
25-1	25	2097	258466	lower	77	14.8715	13.8281	12.958	16.2364	16.2848	15.4131	17.2269	16.5841	15.5904	19.4023	18.8913	18.4169	Diploid
25-2	25	261019	414506	upper	40	14.1634	14.5195	12.958	16.2364	16.2848	15.4131	16.9131	16.6852	15.3883	19.8312	19.6203	19.1496	Diploid
25-3	25	417034	820133	lower	115	13.4552	13.1367	11.5183	16.2364	14.4753	15.4131	15.7233	15.4829	14.2536	19.3396	18.991	18.7387	Diploid
25-4	25	821496	900840	upper	31	12.0389	11.7539	10.7984	11.3655	10.8565	11.988	14.1369	13.5979	13.1246	14.5764	14.4367	13.845	Diploid
26-1	26	1268	305249	lower	101	14.8715	14.5195	12.958	16.2364	16.2848	15.4131	17.1985	16.7305	15.7832	19.7417	19.434	18.8292	Diploid
26-2	26	306723	1069357	upper	178	12.747	12.4453	11.5183	14.6128	14.4753	13.7005	15.2324	14.9294	13.9062	18.7205	18.4195	17.9855	Diploid
27-1	27	2723	68761	lower	28	14.8715	13.8281	12.958	12.9891	12.6659	11.988	16.8662	16.0522	15.3804	17.2779	16.9376	16.5521	Diploid
27-2	27	72397	377819	upper	62	11.3307	11.0625	10.0785	12.9891	12.6659	11.988	13.1719	12.8546	12.0596	15.2397	14.9437	14.5891	Diploid
27-3	27	390144	537127	lower	37	17.7042	16.5937	15.1177	19.4837	18.0942	17.1257	20.4277	19.633	18.6696	23.0617	22.8609	22.0148	Diploid
27-4	27	538943	720500	upper	47	14.1634	13.8281	12.2382	16.2364	14.4753	15.4131	17.2051	16.4217	15.5301	19.1185	18.7674	18.0891	Diploid
27-5	27	723739	996906	lower	69	12.0389	11.7539	10.0785	14.6128	14.4753	13.7005	13.9046	13.4506	12.5759	17.3261	16.9918	16.552	Diploid
27-6	27	1029452	1095307	upper	25	12.747	12.4453	10.7984	14.6128	14.4753	13.7005	14.3334	14.1571	13.1083	17.4896	17.142	16.8886	Diploid
28-1	28	3156	111626	upper	35	12.747	12.4453	10.7984	12.9891	10.8565	11.988	14.8942	14.3457	13.5637	15.1684	14.9338	14.7255	Diploid
28-2	28	112247	280190	lower	43	13.4552	13.1367	12.2382	14.6128	14.4753	13.7005	16.2962	15.5861	14.7231	17.2936	17.0248	16.4754	Diploid
28-3	28	281281	587104	upper	88	12.747	12.4453	11.5183	12.9891	12.6659	13.7005	15.1213	14.5934	13.6419	16.7898	16.4985	16.0953	Diploid
28-4	28	596189	821131	lower	55	12.0389	12.4453	10.7984	14.6128	14.4753	13.7005	14.7833	14.4542	13.3582	17.1317	17.0013	16.4077	Diploid
28-5	28	825499	1038897	upper	63	16.2879	15.9023	14.3978	17.8601	18.0942	17.1257	19.1078	18.6268	17.3209	22.1152	21.6915	21.0365	Diploid
28-6	28	1039553	1163469	lower	40	16.2879	16.5937	15.1177	19.4837	19.9036	18.8382	19.3956	18.9845	17.6298	23.8981	23.1516	23.0542	Diploid
29-1	29	1080	338787	lower	95	14.1634	13.8281	12.2382	16.2364	14.4753	15.4131	16.7848	16.2656	15.1502	19.1935	19.0321	18.5092	Diploid
29-2	29	344919	637890	upper	55	13.4552	12.4453	11.5183	14.6128	14.4753	13.7005	16.1503	15.4155	14.6337	17.3995	17.3305	16.9098	Diploid
29-3	29	642272	1038708	lower	98	14.1634	13.8281	12.958	14.6128	14.4753	13.7005	17.1799	16.5334	15.5258	18.6744	18.5135	17.989	Diploid
29-4	29	1040260	1215434	upper	53	16.2879	15.2109	14.3978	16.2364	16.2848	15.4131	19.1272	18.1999	17.263	19.8294	19.5971	19.0114	Diploid
30-1	30	3286	227262	lower	74	14.1634	13.8281	12.2382	14.6128	14.4753	15.4131	16.5095	16.1458	15.1065	18.6165	18.1671	17.7787	Diploid
30-2	30	232303	836947	upper	181	12.747	11.7539	10.7984	14.6128	14.4753	13.7005	14.7709	14.3259	13.4105	17.2028	17.0269	16.5059	Diploid
30-3	30	837885	1275100	lower	118	14.8715	14.5195	12.958	14.6128	14.4753	15.4131	17.4035	16.7899	15.8463	19.0279	18.8594	18.2338	Diploid
30-4	30	1278984	1454448	upper	55	16.2879	15.2109	14.3978	16.2364	16.2848	15.4131	19.1296	18.1618	17.355	19.6917	19.3938	18.811	Diploid
31-1	31	2903	1503553	lower	349	21.9532	21.4335	20.157	24.3546	23.5224	23.9759	26.5427	25.6075	24.2667	29.6022	29.1925	28.4769	Tetraploid
31-2	31	1505232	1512267	upper	3	16.9961	17.9765	17.9973	14.6128	14.4753	15.4131	19.9009	19.755	22.2902	17.6881	18.0142	18.7311	Tetraploid
32-1	32	1518	180671	lower	51	15.5797	15.2109	13.6779	16.2364	16.2848	15.4131	18.4198	17.8995	16.8767	20.0538	19.6236	19.323	Diploid
32-2	32	182577	535700	upper	94	15.5797	15.2109	13.6779	16.2364	16.2848	15.4131	18.5111	17.7128	16.7816	20.1121	19.9071	19.3596	Diploid
32-3	32	539886	1172101	lower	173	12.0389	11.7539	10.7984	12.9891	12.6659	11.988	13.9958	13.5635	12.7324	15.7734	15.4978	15.0948	Diploid
32-4	32	1179167	1579123	upper	110	14.8715	14.5195	12.958	16.2364	16.2848	15.4131	17.9353	17.346	16.2279	19.9299	19.607	19.2073	Diploid
33-1	33	787	252677	lower	74	12.747	12.4453	11.5183	14.6128	12.6659	13.7005	15.4936	15.1009	14.0862	17.3334	17.0334	16.8037	Diploid
33-2	33	255683	773887	upper	133	12.747	12.4453	11.5183	12.9891	12.6659	11.988	15.3928	14.8827	14.1069	17.0533	16.8411	16.4729	Diploid
33-3	33	774328	784810	lower	3	7.08169	8.29685	7.91881	6.49457	7.23767	6.85027	10.2588	11.0761	10.9028	8.72241	9.60909	9.64171	Diploid
33-4	33	785973	1548846	upper	159	12.0389	11.7539	10.7984	12.9891	12.6659	11.988	14.5658	14.071	13.3733	16.9499	16.7307	16.3984	Diploid
34-1	34	5069	5989	lower	1	8.49803	11.7539	14.3978	6.49457	9.04709	10.2754	10.7632	14.2658	20.726	7.38131	9.98028	13.0404	Diploid
34-2	34	7891	298095	upper	71	12.747	12.4453	10.7984	14.6128	14.4753	13.7005	15.0031	14.6381	13.5515	17.0921	16.8893	16.3729	Diploid
34-3	34	304187	322330	lower	2	10.6225	10.3711	10.0785	19.4837	21.713	22.2634	12.7799	12.3834	12.0769	21.8041	23.2201	23.6844	Diploid
34-4	34	327655	474059	upper	39	12.747	11.7539	11.5183	12.9891	12.6659	11.988	15.3431	14.6391	14.0194	15.8695	15.914	15.4877	Diploid
34-5	34	476125	1086565	lower	141	13.4552	12.4453	11.5183	14.6128	14.4753	13.7005	15.5091	14.9936	14.1197	19.1085	18.9483	18.4114	Diploid
34-6	34	1092823	1804027	upper	219	13.4552	13.1367	12.2382	14.6128	14.4753	13.7005	16.2437	15.5949	14.8127	17.6548	17.3625	16.9858	Diploid
35-1	35	3508	45581	lower	19	12.747	12.4453	12.2382	9.74185	10.8565	10.2754	16.0265	15.2575	15.2047	13.5754	13.6341	13.8021	Diploid
35-2	35	47976	559642	upper	128	15.5797	15.2109	13.6779	16.2364	16.2848	15.4131	26.7468	25.4993	25.4309	32.7569	31.6672	30.8694	Diploid
35-3	35	565917	653804	lower	26	11.3307	11.0625	10.0785	11.3655	12.6659	11.988	13.4391	13.4345	12.3702	14.8407	14.8004	14.3426	Diploid
35-4	35	656898	989051	upper	86	14.1634	13.1367	12.2382	14.6128	14.4753	13.7005	16.8615	16.0982	15.3044	18.0873	17.9491	17.5049	Diploid
35-5	35	989865	1461539	lower	134	14.1634	13.1367	12.2382	14.6128	14.4753	13.7005	16.514	15.8089	14.932	17.5187	17.2735	16.8157	Diploid
35-6	35	1463047	2031316	upper	149	12.747	12.4453	11.5183	12.9891	12.6659	11.988	15.626	14.9388	14.342	16.152	15.9155	15.7136	Diploid
36-1	36	9591	170953	lower	59	16.2879	15.9023	14.3978	16.2364	16.2848	15.4131	18.9757	18.2074	17.3674	19.7476	19.4965	18.9271	Diploid
36-2	36	172042	505455	upper	84	14.8715	14.5195	12.958	16.2364	14.4753	15.4131	17.6004	16.8026	15.9172	19.0678	18.73	18.2925	Diploid
36-3	36	511744	794326	lower	65	19.8287	19.3593	17.2774	21.1073	21.713	20.5508	23.3954	22.5987	21.1189	26.3603	26.0374	25.2825	Diploid
36-4	36	795588	1068936	upper	67	12.747	12.4453	11.5183	14.6128	14.4753	13.7005	15.7388	15.113	14.1498	17.2719	16.8786	16.4747	Diploid
36-5	36	1072705	1464912	lower	121	14.1634	13.8281	12.2382	14.6128	14.4753	13.7005	16.5882	16.2747	15.1569	17.9904	17.8879	17.407	Diploid
36-7	36	1465735	1942309	upper	130	12.747	12.4453	11.5183	12.9891	12.6659	11.988	15.3967	14.8264	13.9374	16.5738	16.3248	15.8943	Diploid
36-8	36	1943749	2746206	lower	230	14.1634	13.8281	12.2382	14.6128	14.4753	13.7005	16.5622	15.8923	15.0302	17.94	17.6494	17.1965	Diploid

## Sheet: Table S5
Column1	Column2	Column3	Column4	Column5	Column6	Column7	Column8	Column9	Column10
Table S5: Mean PRO-seq read coverage at protein coding genes (5’UTR, CDS, 3’UTR). Each mean was calculated based on 3 biological replicates.
Gene_ID	length 5’ UTR	length CDS	length 3’ UTR	Lmj w sarkosyl mean read coverage 5 ’UTR	Lmj w sarkosyl mean read coverage CDS	Lmj w sarkosyl mean read coverage 3’ UTR	Lmj w/o sarkosyl mean read coverage 5 ’UTR	Lmj w/o sarkosyl mean read coverage CDS	Lmj w/o sarkosyl mean read coverage 3’ UTR
LMJFC_010005100_t1	352	999	2263	62.0909	74.5045	46.901	26.0824	29.8388	20.935
LMJFC_010005200_t1	192	1650	211	28.6719	55.1255	37.2133	11.3438	27.0127	27.1327
LMJFC_010005300_t1	588	2007	906	69.1003	72.583	61.6137	31.1565	36.4659	25.7693
LMJFC_010005400_t1	323	570	87	48.2167	83.7333	89.9195	16.2632	28.4807	39.6897
LMJFC_010005500_t1	178	1998	1836	29.5337	78.5551	34.4989	23.5112	32.5971	20.3094
LMJFC_010005600_t1	203	750	443	59.0739	42.136	71.7968	21.5271	27.7	45.9707
LMJFC_010005700_t1	355	1797	539	48.6451	66.6444	40.7644	23.0761	33.4919	23.2764
LMJFC_010005800_t1	132	714	295	47.6894	79.591	32.9797	31.8939	29.6134	22.0814
LMJFC_010005900_t1	52	825	1499	30.75	59.5212	43.9526	13.1346	29.1733	26.6731
LMJFC_010006000_t1	355	957	317	68.6394	68.1891	29.8139	25.8535	29.3292	23.8044
LMJFC_010006100_t1	266	588	285	47.7105	58.1122	43.593	22.0263	35.6276	17.386
LMJFC_010006200_t1	372	1974	902	21.0161	58.3136	54.3914	9.51882	33.1743	33.612
LMJFC_010006300_t1	218	1095	529	76.2569	71.4849	47.0699	28.0413	41.0055	26.4877
LMJFC_010006400_t1	114	249	1540	70.2281	95.7912	41.2123	37.5789	34.5582	21.4916
LMJFC_010006500_t1	172	351	164	61.343	97.4587	19.4634	20.436	43.2621	8.81707
LMJFC_010006600_t1	73	243	703	13.2877	70.1523	47.7895	11.9726	42.9918	27.111
LMJFC_010006700_t1	823	1377	1556	47.1409	86.1641	55.5186	23.1507	42.0784	25.6562
LMJFC_010006800_t1	679	2319	280	30.8586	69.9677	29.2179	15.5184	35.1281	22.1071
LMJFC_010006900_t1	130	591	193	27.3923	58.269	41.3938	7.61538	35.8308	29.9275
LMJFC_010007000_t1	152	903	150	43.8421	73.9712	35.8667	34.0724	34.7409	29.66
LMJFC_010007100_t1	233	2694	292	94.6094	68.5449	67.9521	39.6524	43.3779	35.8938
LMJFC_010007300_t1	141	1008	522	45.5248	74.8294	35.7567	18.2411	37.2331	29.5747
LMJFC_010007400_t1	116	417	333	34.3276	45.9856	37.6727	15.2845	18.9257	23.4324
LMJFC_010007500_t1	75	2778	376	51.7733	55.5133	27.3271	25.3733	30.122	17.1436
LMJFC_010007600_t1	261	2367	412	95.6245	73.0279	47.5728	33.9502	44.0207	25.0995
LMJFC_010007700_t1	217	846	828	33.871	70.7281	49.8961	17.2903	51.8061	30.2138
LMJFC_010007800_t1	569	324	712	64.9824	53.3395	71.2697	27.5624	22.3981	33.5772
LMJFC_010007900_t1	273	1242	1068	58.9744	54.9082	24.0412	32.6374	29.2126	16.2022
LMJFC_010008000_t1	173	519	253	78.4277	39.4008	131.372	17.2312	15.5992	34.668
LMJFC_010008100_t1	88	180	431	25.4432	65.6778	36.6566	8.23864	22.6833	11.5847
LMJFC_010008200_t1	8	1167	74	68	59.3265	32.7027	13	15.832	4.47297
LMJFC_010008300_t1	50	432	159	11.48	17.338	22.8616	6.24	5.21065	8.93711
LMJFC_010008400_t1	188	924	146	76.7447	80.7403	48.5342	18.2287	24.1472	21.5616
LMJFC_010008500_t1	63	630	250	70.5397	93.7841	64.84	5.5873	15.6714	12.148
LMJFC_010008600_t1	164	294	791	58.0732	89.3095	91.9975	15.2439	22.3673	24.5057
LMJFC_010008700_t1	198	777	656	37.5606	73.3385	44.4009	10.3182	33.1943	22.3811
LMJFC_010008800_t1	826	2205	818	65.2712	90.8567	32.3619	33.4383	49.1864	21.7408
LMJFC_010008900_t1	50	570	280	117.98	84.1281	52.9714	32.68	52.093	50.9357
LMJFC_010009000_t1	20	567	292	29.35	76.6455	42.1267	13.9	41.8695	40.1438
LMJFC_010009100_t1	79	2457	568	159.316	92.7648	65.0563	33.3671	47.5849	44.1391
LMJFC_010009200_t1	46	2469	471	135.804	89.3147	40.9873	34.9565	51.5849	27.8089
LMJFC_010009300_t1	32	1680	387	33.9688	86.3542	46.5039	22.2188	56.6119	25.8475
LMJFC_010009400_t1	27	603	557	39.2963	63.4577	81.1526	21.3333	50.063	62.7612
LMJFC_010009500_t1	26	603	177	59.2692	59.9801	75.7853	12.1923	48.9602	39.5254
LMJFC_010009600_t1	10	2232	424	74.2	78.4037	48.1014	18.7	50.5134	26.25
LMJFC_010009700_t1	567	1764	2226	45.224	80.6984	58.8212	24.6402	43.9943	34.146
LMJFC_010009800_t1	298	657	354	54.4832	114.95	105.48	24.3523	52.7458	74.3785
LMJFC_010009900_t1	1361	4281	1930	64.3137	73.5078	42.6016	34.5026	48.7251	27.4746
LMJFC_010010000_t1	340	2091	437	20.4824	92.2095	56.7414	13.8176	52.5146	37.9703
LMJFC_010010100_t1	240	1080	1247	60.3417	84.7315	33.2261	26.6333	36.3898	20.8075
LMJFC_010010200_t1	521	2097	605	24.6142	88.3147	79.481	13.142	43.4869	39.0331
LMJFC_010010300_t1	100	2124	2173	47.2	91.5405	56.7515	20.94	50.1671	28.3286
LMJFC_010010400_t1	514	585	194	46.8599	100.908	19.1186	23.0739	71.8308	15.4227
LMJFC_010010500_t1	196	2148	1560	44.1786	88.5503	39.7359	17.301	53.8664	24.5827
LMJFC_010010700_t1	559	4824	305	33.8229	64.7602	133.908	20.3399	47.251	96.0557
LMJFC_010010800_t1	359	1980	662	75.5543	94.0394	62.8912	38.1393	57.0232	23.9562
LMJFC_010010900_t1	90	1134	504	70	81.0838	51.1548	20.0556	44.9303	32.4762
LMJFC_010011000_t1	130	1863	265	38.5385	75.0274	59.0981	18.9231	47.2593	41.9208
LMJFC_010011100_t1	105	981	313	68.0762	101.927	16.3706	23.1524	64.2263	16.8243
LMJFC_010011200_t1	222	2910	509	50.3919	72.1065	60.0432	27.0901	39.3698	34.3183
LMJFC_010011300_t1	42	1275	568	44.8095	88.8902	43.3609	22.0714	60.8988	23.4982
LMJFC_010011400_t1	317	5355	111	48.8013	84.4123	85.4054	33.5804	58.186	71.5856
LMJFC_010011500_t1	526	732	120	121.979	73.4727	17.3083	42.403	40.6107	16.8917
LMJFC_010011600_t1	334	1776	810	32.6018	78.2117	51.3111	18.503	46.9713	36.1667
LMJFC_010011700_t1	1199	1878	864	59.2219	69.9366	98.4155	32.1151	46.4957	61.5706
LMJFC_010011800_t1	153	3339	818	60.902	62.4498	42.4181	35.9216	51.301	34.1553
LMJFC_010011900_t1	179	1485	352	59.3352	96.3508	56.8949	25.6257	50.4263	32.2642
LMJFC_010012000_t1	422	4464	490	47.7464	66.8096	53.9327	31.019	46.8909	32.1102
LMJFC_010012100_t1	222	918	1706	40.0225	62.2865	50.5193	18.7477	38.598	24.4889
LMJFC_010012300_t1	761	2403	998	80.6439	83.3471	68.8477	33.8423	45.1219	38.4379
LMJFC_010012400_t1	123	693	856	25.1789	79.8571	41.5561	12.6423	41.2078	27.9556
LMJFC_010012450_t1		399			88.4612			45.1228
LMJFC_010012500_t1		765			87.6327			43.2667
LMJFC_010012600_t1	579	1626	181	80.0518	84.7103	37.1934	38.9741	55.6421	24.3702
LMJFC_010012700_t1	170	4734	442	98.8294	82.7505	32.5498	34.6765	50.4119	19.5181
LMJFC_010012800_t1	481	6726	248	65.4096	78.7623	15.2097	42.7588	49.4411	17.9395
LMJFC_010012900_t1	15	2256	811	17.4667	75.996	59.307	6.8	56.1139	41.0395
LMJFC_010013000_t1	93	4254	251	76.6129	85.1758	43.7849	21.4624	52.2471	24.6295
LMJFC_010013100_t1	41	1020	557	152.878	81.9667	55.0862	39.878	41.1108	36.1221
LMJFC_010013200_t1	108	1212	1290	19.6667	99.8457	41.0271	15.0278	45.113	19.9814
LMJFC_010013300_t1	108	1212	1543	26.6852	105.463	42.4738	19.9722	46.0899	24.5353
LMJFC_010013400_t1	274	1587	204	37.9854	91.5211	76.1029	31.6715	40.5967	36.5294
LMJFC_010013600_t1	28	1530	128	23.0714	75.2314	65.2812	13.3929	50.9987	68.5312
LMJFC_010013700_t1	967	3054	1238	68.8521	75.7813	52.7884	28.6091	37.5285	32.9822
LMJFC_010013800_t1	295	3480	63	91.3085	63.9494	21.7778	40.0136	40.0603	17.3175
LMJFC_010013900_t1	9	2037	391	7.55556	17.9926	1.96164	5.66667	11.0663	0.88491
LMJFC_020005200_t1	263	2445	918	58.0418	68.5243	50.1046	20.4106	30.9333	14.3998
LMJFC_020005400_t1	79	303	168	30.0253	57.1155	71.7083	14.9241	27.1881	21.0119
LMJFC_020005500_t1	51	984	422	8.45098	60.1077	39.09	6.03922	27.5356	24.9289
LMJFC_020005600_t1	339	1860	329	34.2684	65.5699	54.8845	16.1534	28.8151	28.8936
LMJFC_020005800_t1	228	657	1744	44.1272	71.5616	38.9203	11.5307	28.347	20.9994
LMJFC_020005900_t1	202	576	12	37.2426	79.6372	21.0833	16.5	28.6892	19
LMJFC_020006000_t1	81	1194	187	38.1358	63.6273	33.754	14.8765	33.5838	26.5561
LMJFC_020006200_t1	550	2991	276	45.0982	71.7422	22.1268	19.6673	33.893	13.2899
LMJFC_020006300_t1	152	945	91	55.7895	53.9333	72.3407	20.4408	23.4931	17.5495
LMJFC_020006400_t1	225	1059	885	36.7867	83.7318	72.7706	16.7689	35.2908	27.7808
LMJFC_020006600_t1	1096	3501	1063	44.6022	74.7504	49.1627	20.8832	35.515	24.4901
LMJFC_020006700_t1	523	14718	330	60.6979	63.5739	39.1909	18.2639	39.1055	20.7667
LMJFC_020006800_t1	18	720	678	19.2222	83.0639	41.9971	8.88889	39.9514	27.0693
LMJFC_020006900_t1	332	2688	792	44.4518	56.1403	47.3295	28.1596	37.9565	18.9141
LMJFC_020007000_t1	633	5883	186	51.2796	62.7416	39.9731	24.2575	39.8876	25.0484
LMJFC_020007050_t1		300			51.1067			17.79
LMJFC_020007100_t1	3442	2454	4351	37.4547	58.1748	39.0471	16.3745	34.7535	19.6778
LMJFC_020007200_t1	1343	2532	687	40.656	52.2409	64.3144	20.1683	32.7855	35.1878
LMJFC_020007300_t1	104	2499	1313	99.0865	70.026	34.3145	22.7308	35.3858	20.6558
LMJFC_020007400_t1	695	3546	748	39.7842	56.1517	39.6297	26.3496	32.3596	29.266
LMJFC_020007500_t1	830	2322	1227	42.4241	73.3441	44.458	21.688	43.4423	26.9136
LMJFC_020007600_t1	1344	2592	1190	41.2946	56.076	36.6235	21.0365	35.5116	26.284
LMJFC_020007700_t1	104	2499	1313	99.4135	71.0648	34.7494	32.1346	35.3165	22.3024
LMJFC_020007800_t1	1277	2979	751	35.278	60.9094	38.4607	17.7596	36.7398	30.988
LMJFC_020007900_t1	477	2715	830	42.1279	66.5853	41.1639	21.9895	36.9599	29.0602
LMJFC_020008000_t1	535	3324	851	45.6243	80.451	40.2268	26.4916	42.5854	26.7603
LMJFC_020008100_t1	355	825	120	72.9915	61.6848	22.1083	35.2507	29.4667	23.5583
LMJFC_020008200_t1	857	195	717	50.3139	62.8615	49.198	27.4679	30.3744	33.0586
LMJFC_020008300_t1	368	510	976	35.394	68.4961	29.1752	18.269	32.8216	20.7039
LMJFC_020008400_t1	252	1593	209	46.3095	61.1325	33.11	29.0635	35.2536	14.0766
LMJFC_020008500_t1	1439	7173	3173	57.2425	74.2816	47.7876	32.4496	38.4903	25.1941
LMJFC_020008700_t1	382	2085	555	33.0759	66.8206	31.7315	14.3953	37.3842	15.6991
LMJFC_020008800_t1	134	975	279	118.731	75.1723	33.5699	41.5149	49.3467	26.5018
LMJFC_020008900_t1	472	4620	155	53.6716	73.1667	23.3935	27.6441	42.4604	12.3677
LMJFC_020009000_t1	199	2922	354	45.4271	68.5048	34.4068	19.0955	34.2146	19.7655
LMJFC_020009100_t1	52	3156	469	36.8846	62.7696	19.6055	18.9808	38.2031	14.8742
LMJFC_020009200_t1	100	1146	1461	54.53	78.4276	57.922	21.6	33.1606	28.7242
LMJFC_020009300_t1	555	1584	1178	67.5532	104.033	38.9355	31.0973	51.1604	27.0306
LMJFC_020009400_t1	210	1380	147	15.9095	69.1486	72.0204	12.8476	39.429	46.6054
LMJFC_020009500_t1	716	459	574	54.243	51.3094	52.3659	31.148	20.8105	35.8223
LMJFC_020009550_t1		168			60.6786			22.2976
LMJFC_020009600_t1	104	2970	564	41.0865	68.5724	57.8262	23.7115	45.7879	36.2801
LMJFC_020009700_t1	145	3003	2069	56.0069	71.0856	42.3548	24.069	42.1402	24.6477
LMJFC_020009800_t1		978			55.9898			30.3323
LMJFC_020009850_t1		255			48.6314			28.7451
LMJFC_020009900_t1	28	1113	121	44.9643	82.1689	51.1405	14.7857	45.5148	34.9008
LMJFC_020010100_t1	105	834	1657	24.3429	73.4532	57.3295	11.9619	32.3489	30.3325
LMJFC_020010200_t1	161	876	3170	49.354	64.2637	47.2199	17.1429	21.9989	25.6117
LMJFC_020010300_t1	1484	9468	846	52.7702	66.3082	58.708	32.033	38.9157	25.9031
LMJFC_020010400_t1	91	606	906	51.011	31.1865	45.4603	15.7473	33.2013	26.8543
LMJFC_020010500_t1	1512	2133	350	56.5906	74.6676	47.1457	33.004	41.557	32.9657
LMJFC_020010600_t1	261	2862	62	40.0192	61.0713	80.1774	16.2644	38.4008	72.4355
LMJFC_020010700_t1	310	513	477	48.9903	88.2671	34.4172	19.7968	45.5205	24.543
LMJFC_020010800_t1	2064	5970	861	55.3367	72.565	58.5912	20.7631	42.4429	33.0918
LMJFC_020010900_t1	549	2589	2320	55.1858	72.5527	43.8453	19.9872	42.2854	22.8474
LMJFC_020011000_t1	1101	987	556	45.7175	71.6859	25.5791	22.9237	31.8967	11.8885
LMJFC_020011100_t1	281	492	1023	35.6975	86.5346	51.9443	14.6441	26.5813	25.6041
LMJFC_020011200_t1	218	2550	389	26.2431	69.1224	61.7018	7.51376	36.6647	25.3136
LMJFC_020011300_t1	477	4275	2924	45.4382	59.1675	41.7904	9.61845	21.953	16.5814
LMJFC_020011600_t1	120	11337	392	44.9417	51.1391	42.7041	5.23333	27.1356	25.3673
LMJFC_020011700_t1	93	1548	490	33.8065	73.1893	28.8531	11.043	39.4839	20.7612
LMJFC_020011800_t1	43	633	1119	41.8837	62.0774	65.1725	10.0233	37.5908	29.8856
LMJFC_020011900_t1	142	966	502	60.4155	91.2205	27.1335	33.2113	46.1801	13.3825
LMJFC_020012000_t1	92	1695	486	100.098	70.1339	34.7654	87.1739	35.6979	20.6091
LMJFC_020012100_t1	240	1980	1428	53.675	60.4919	60.9643	15.8	32.5182	26.0644
LMJFC_020012200_t1	66	4230	67	13.0909	58.3716	64.5224	4.98485	30.6558	17.6716
LMJFC_020012300_t1	178	948	272	25.0225	57.4747	64.3529	11.4719	32.5338	52.136
LMJFC_020012400_t1	156	2793	104	28.6218	66.7809	24	18.8718	37.4185	13.5673
LMJFC_020012500_t1	93	942	297	89.7097	66.9459	50.9966	61.6022	37.7707	19.0842
LMJFC_020012700_t1	624	1134	52	62.9696	59.5265	67.2115	24.4279	35.0388	37.8077
LMJFC_020012800_t1	190	1365	268	151.032	69.8535	68.4515	42.1316	32.6828	29.4216
LMJFC_020012900_t1	102	2814	1006	12.6176	75.78	46.4274	12.1961	43.7946	24.8479
LMJFC_020013000_t1	423	2454	579	42.7069	71.1948	17.532	26.4397	35.324	10.494
LMJFC_020013100_t1	165	243	350	62.6303	95.3128	46.4	26.4727	32.0041	23.2057
LMJFC_020013200_t1	506	387	258	37.915	104.416	98.1163	21.9071	43.739	42.2481
LMJFC_020013300_t1	68	2037	850	96.7353	54.2484	40.4706	45.2647	27.5434	17.9024
LMJFC_030005100_t1	71	2934	654	6.29577	30.8967	30.5673	3.47887	10.4407	8.237
LMJFC_030005300_t1	32	807	306	25.8438	43.3817	29.1373	2.8125	13.4139	5.34967
LMJFC_030005400_t1	177	1224	579	37.9322	71.4567	22.3437	7.98305	24.1936	7.52504
LMJFC_030005500_t1	101	1146	2850	18.9307	61.1946	40.1456	6.37624	22.4066	14.4846
LMJFC_030005600_t1	45	1173	272	15.1556	59.7698	58.9081	4.44444	29.9506	26.4816
LMJFC_030005700_t1	166	2502	197	49.4217	92.992	19.0761	16.2892	38.9652	6.4264
LMJFC_030005800_t1	427	1887	599	48.9461	83.619	55.7262	20.8197	34.5511	20.0267
LMJFC_030005900_t1	13	1704	786	26.8462	85.3011	80.2316	11	34.7969	42.7901
LMJFC_030006000_t1	299	495	516	89.3177	68.0505	30.2306	39.1371	27.8889	25.3275
LMJFC_030006100_t1	274	2868	268	36.3321	86.6698	100.675	19.5657	40.9522	32.3657
LMJFC_030006200_t1	235	2778	754	100.123	65.9698	39.1751	26.7149	36.9248	25.7507
LMJFC_030006300_t1	37	549	393	69.0541	117.585	51.2697	17.8108	40.878	31.827
LMJFC_030006400_t1	86	420	625	39.7093	71.431	47.3824	22.2791	38.6	26.6224
LMJFC_030006500_t1	108	936	459	41.3241	75.9017	29.8606	19.6944	32.8056	21.0828
LMJFC_030006600_t1	105	2175	311	30.4476	104.151	52.1383	8.6	48.4257	20.0643
LMJFC_030006700_t1	201	579	195	92.6517	83.4024	47.3846	30.2388	38.2971	20.4615
LMJFC_030006800_t1	350	1692	272	60.0829	67.1229	55.6544	26.7143	35.3966	57.2206
LMJFC_030006900_t1	273	633	1093	43.0037	62.357	47.1162	23.2674	36.346	27.1089
LMJFC_030007000_t1	121	1683	1201	21.9421	67.3904	55.453	10.6446	38.6857	42.9034
LMJFC_030007100_t1	367	1140	624	36.4632	82.7289	57.5849	21.6349	40.9544	42.8333
LMJFC_030007200_t1	257	942	218	59.9455	77.5924	68.5872	24.5058	38.0998	68.9266
LMJFC_030007300_t1	391	2115	2284	47.5985	64.3735	54.7491	23.6598	32.4993	24.7351
LMJFC_030007400_t1	132	465	237	88.0379	65.2172	96.4641	35.4924	34.3806	32.8059
LMJFC_030007500_t1	67	252	591	38.9701	98.5595	44.3046	28.0149	34.0119	31.643
LMJFC_030007600_t1	310	909	574	72.4419	71.3157	35.2718	38.5032	32.7404	23.5157
LMJFC_030007700_t1	7141	1803	416	34.4639	63.9296	71.6779	47.6764	44.4781	35.9014
LMJFC_030007800_t1	208	2928	96	54.5913	62.8607	56.9583	33.8846	36.18	21.7396
LMJFC_030008000_t1	2755	6264	416	52.3782	61.3241	79.5962	23.3848	38.6957	38.5024
LMJFC_030008100_t1	247	3099	417	74.6842	60.3924	28.012	34.251	37.6844	19.024
LMJFC_030008200_t1	328	1893	344	45.0732	72.4205	37.3401	25.8659	43.2409	23.1366
LMJFC_030008300_t1	369	1134	501	57.0244	65.8757	32.521	24.2331	47.8563	28.513
LMJFC_030008400_t1	189	4584	845	39.6296	63.659	35.3527	25.6085	40.1243	19.1692
LMJFC_030008500_t1	2563	4983	2921	42.3683	60.9374	36.7371	24.8798	37.4381	17.0116
LMJFC_030008600_t1	319	933	2509	40.1442	66.5273	41.0391	20.2696	26.1093	23.9223
LMJFC_030008700_t1	162	1113	2939	63.8272	78.6092	30.6363	24.6667	36.5858	15.9884
LMJFC_030008800_t1	304	1393		38.9375	54.0057		13.5691	28.8851
LMJFC_030008900_t1	415	912	2903	73.2506	59.25	53.8422	24.4867	30.0263	27.5556
LMJFC_030009000_t1	390	2052	2046	39.5487	67.0936	61.0758	17.5564	37.8899	29.585
LMJFC_030009100_t1	517	5151	894	66.207	57.6496	59.8747	26.0077	38.026	25.6812
LMJFC_030009200_t1	148	336	467	20.5068	71.7083	50.152	11.4662	33.8125	26.3704
LMJFC_030009300_t1	46	336	147	31.8913	61.119	79.3333	23.4565	35.5833	45.483
LMJFC_030009400_t1	286	5112	782	46.8497	70.2164	44.5128	26.4021	43.036	25.9514
LMJFC_030009500_t1	4081	3189	1895	37.1188	52.1414	31.3256	17.6677	31.4632	16.7916
LMJFC_030009600_t1	599	630	745	55.3573	62.9063	32.9369	19.3439	32.1016	24.4121
LMJFC_030009700_t1	464	3018	323	34.0086	77.3575	53.2477	22.2263	43.2359	25.7926
LMJFC_030009800_t1	924	3030	891	46.8885	73.501	44.3782	19.1277	36.3894	31.2997
LMJFC_030009900_t1	324	3069	705	44.9012	62.0108	30.5021	18.6265	37.9006	20.0794
LMJFC_030010000_t1	345	1719	1833	34.6696	67.8127	26.6039	15.087	39.3426	14.8762
LMJFC_030010100_t1	429	7464	303	38.4056	63.4413	27.901	17.8415	36.8548	19.2343
LMJFC_030010200_t1	126	2556	365	41.627	64.248	56.8466	18.7778	41.9433	24.5918
LMJFC_030010300_t1	1246	6252	750	66.6332	67.1996	42.5667	36.5241	37.4792	25.748
LMJFC_030010400_t1	620	1191	552	36.3839	55.2964	36.1938	19.0048	31.356	28.8768
LMJFC_030010500_t1	9	4215	417	83.3333	56.4401	42.5827	17.5556	33.655	18.2974
LMJFC_030010600_t1	583	2157	945	59.084	55.1581	42.4635	22.8748	29.4798	18.6635
LMJFC_030010800_t1	81	999	113	41.8889	59.956	22.7965	17.0247	42.973	17.9735
LMJFC_030010900_t1	75	537	863	20.28	91.2495	61.4438	13.5067	39.4953	36.5968
LMJFC_030011000_t1	683	4080	161	53.1464	58.7782	77.1863	29.1215	33.6801	28.3292
LMJFC_030011100_t1	153	1218	371	22.0654	70.3079	14.1159	13.4837	38.4417	12.2642
LMJFC_030011200_t1	845	1050	485	58.3467	78.5448	45.367	28.9503	39.7257	28.1959
LMJFC_030011300_t1	109	2028	1052	36.2385	58.3264	57.6759	15.9725	32.3397	34.8973
LMJFC_030011400_t1	247	978	187	51.1457	49.5133	37.0374	30.0486	31.9294	27.4545
LMJFC_030011500_t1	323	1842	1106	60.4056	59.4425	47.2875	26.8947	30.9468	29.1998
LMJFC_030011600_t1	945	2682	631	37.5894	68.5746	24.9319	20.5587	38.2498	11.58
LMJFC_030011700_t1	162	2283	109	30.821	70.3224	52.7798	23.5123	36.4709	44.1376
LMJFC_030011800_t1	35	1710	100	67.3143	65.0772	8.44	12.2	39.5503	5.38
LMJFC_030012000_t1	112	861	923	16.9286	32.5981	49.6858	10.3661	15.8153	24.727
LMJFC_030012100_t1	165	6636	440	109.491	65.1941	113.109	47.2909	39.4593	51.3227
LMJFC_030012200_t1	119	8475	296	39.1513	73.4446	82.2635	22.2269	44.9409	49.7264
LMJFC_030012300_t1	102	762	531	20.0294	95.1772	56.3089	7.63725	48.8268	33.6742
LMJFC_030012400_t1	784	2622	155	91.977	54.9458	46.5097	38.9031	35.4699	24.2194
LMJFC_030012500_t1	15	1206	1035	48.5333	79.1269	45.1082	18.0667	38.7985	27.7971
LMJFC_030012600_t1	152	255	588	75.5526	113.251	75.5595	23.7039	69.3765	37.085
LMJFC_030012700_t1	167	2268	182	21.1317	67.2919	38.978	11.7964	46.4405	19.3077
LMJFC_030012800_t1	198	951	198	46.8737	65.6856	27.7525	19.0051	42.7455	23.9545
LMJFC_030012900_t1	162	1641	194	35.1852	64.0158	65.6649	15.4753	34.7252	47.1701
LMJFC_030013000_t1	1299	9339	345	36.8168	70.9079	40.0464	25.445	43.1927	17.9072
LMJFC_030013100_t1	23	1308	161	18.087	60.1919	61.3727	9.95652	37.831	43.8012
LMJFC_030013200_t1	449	7269	351	32.5078	67.978	46.6724	21.8263	38.492	38.8234
LMJFC_030013300_t1	187	3237	165	47.7166	60.3729	55.6485	21.6952	44.0491	30.5758
LMJFC_030013400_t1	445	8811	327	19.8652	64.7932	57.5719	15.4629	45.3693	31.6177
LMJFC_030013500_t1	137	1212	768	82.1022	57.6931	61.375	63.2117	35.0338	40.7214
LMJFC_030013600_t1	18	2925	544	32.8889	59.9176	55.2923	6.11111	33.0725	34.4338
LMJFC_030013700_t1	383	7149	543	34.3551	68.4626	61.9337	18.812	44.2837	37.2026
LMJFC_030013800_t1	381	4392	128	62.4698	68.7161	25.2812	39.3517	42.2771	18.75
LMJFC_030013900_t1	434	4173	138	54.9608	64.1308	125.355	25.7212	43.3161	29.1014
LMJFC_030014000_t1	566	5802	208	63.4223	65.8199	54.149	27.7297	39.2261	23.5337
LMJFC_030014100_t1	347	2217	64	51.4496	86.3532	52.75	23.536	46.4826	27.5781
LMJFC_030014300_t1	315	1125	688	48.2984	78.2293	65.7369	16.8095	32.8551	32.3735
LMJFC_030014500_t1	179	681	94	48.7654	80.8076	110.298	18.1006	26.1483	39.5
LMJFC_030014600_t1	504	657	307	39.9742	97.7854	50.1531	14.9167	31.1492	29.3094
LMJFC_030014700_t1	88	2094	406	20.1705	73.031	42.1921	10.5455	42.3873	18.6207
LMJFC_030014800_t1	233	987	200	35.176	91.5137	71.145	13.867	37.4438	19.46
LMJFC_030014900_t1	54	1908	1035	18.7593	63.4439	70.0483	3.61111	22.9659	25.6541
LMJFC_030015000_t1	66	315	230	110.348	68.1778	77.9826	33.7576	25.5206	29.4478
LMJFC_030015100_t1	55	978	161	111.018	78.9734	81.764	19.2182	24.9427	17.6708
LMJFC_030015200_t1	25	1242	319	28	56.4114	17.069	20.52	22.087	8.01254
LMJFC_040005200_t1	97	3072	884	56.3093	78.5465	71.621	9.47423	27.6839	23.0916
LMJFC_040005300_t1	1097	906	1553	98.5068	98.362	49.1758	29.2534	32.3135	16.7566
LMJFC_040005400_t1	182	2178	548	70.7308	106.658	74.5511	19.5055	35.6827	18.6989
LMJFC_040005500_t1	121	222	109	50.5041	67.9144	55.4128	11.9339	26.3739	44.6147
LMJFC_040005600_t1	113	1320	3789	68.1327	98.8008	62.0071	22.3451	33.4553	22.5978
LMJFC_040005700_t1	19	504	467	56.2105	81.1786	58.9829	15.0526	34.1548	27.2398
LMJFC_040005800_t1	572	1551	1666	31.3916	80.6106	75.6309	11.1014	47.6273	26.6843
LMJFC_040005900_t1	162	789	612	79.5185	88.8086	64.3709	30.9321	39.4766	26.3448
LMJFC_040006000_t1	29	738	419	70.1034	139.161	76.3389	13.2069	43.5149	42.1217
LMJFC_040006100_t1	2	477	66	22.5	91.7358	93.3788	12	42.8281	80.303
LMJFC_040006200_t1	788	5595	563	59.3921	81.9282	75.6092	26.9175	47.3714	31.4742
LMJFC_040006300_t1	186	1740	453	65.5161	85.3615	24.9868	28.0645	46.0397	20.7461
LMJFC_040006400_t1	285	1044	258	83.4105	90.4492	53.0775	38.5509	52.5125	22.4302
LMJFC_040006500_t1	164	903	345	167.421	83.5936	39.9971	35.7683	46.2447	19.458
LMJFC_040006600_t1	235	477	371	54.1745	89.5094	44.1105	22.766	50.0671	20.6469
LMJFC_040006700_t1	151	1305	115	50.5894	84.7908	79.7217	14.947	36.6582	64.3478
LMJFC_040006800_t1		930			77.0796			37.6043
LMJFC_040006850_t1		357			57.0728			37.1092
LMJFC_040006900_t1	73	1596	640	16.3973	78.9398	70.8016	5.68493	36.5257	32.3266
LMJFC_040007000_t1	73	1596	635	12.7808	78.557	76.7008	5.9863	35.5846	32.8882
LMJFC_040007100_t1	87	1596	636	22.3793	77.3747	78.7421	5.44828	35.787	30.9843
LMJFC_040007200_t1	90	1596	679	17.8778	81.7876	68.1841	8.82222	34.3503	30.2239
LMJFC_040007300_t1	64	1476	640	99.875	77.3117	71.0563	45.3125	38.044	28.6797
LMJFC_040007400_t1	64	1485	624	110.938	74.4754	76.5176	44.4844	36.5879	32.4471
LMJFC_040007500_t1	90	1596	636	21.1667	81.5545	76.8805	11.9444	37.7506	34.2123
LMJFC_040007600_t1	1206	1515	480	44.3317	128.554	44.8188	24.1559	44.2026	17.0417
LMJFC_040007700_t1	176	2130	473	72.9318	116.929	42.6068	27.5625	47.7549	17.7019
LMJFC_040007800_t1	126	549	1490	33.6667	75.5974	64.9792	24.5	35.9927	28.1617
LMJFC_040007900_t1	138	834	2250	54.3551	70.3333	39.0347	19.058	37.4724	19.076
LMJFC_040008000_t1	416	1065	809	44.7284	83.6404	49.4499	24.2043	39.2075	27.0049
LMJFC_040008100_t1	97	777	741	45.1753	70.8172	39.5466	14.7113	36.1931	16.0067
LMJFC_040008200_t1	220	873	1362	60.9182	120.857	46.3399	22.9	46.0928	29.8451
LMJFC_040008300_t1	71	4410	109	27.9437	86.9256	58.1927	6.83099	52.7061	44.8716
LMJFC_040008400_t1	171	807	94	70.9883	79.0421	20.6064	36.4444	38.8352	23.0638
LMJFC_040008500_t1	171	1443	280	79.1637	110.604	42.9071	35.3041	56.9023	23.3036
LMJFC_040008600_t1	63	5916	622	21.8413	77.4856	40.635	33.1111	43.4748	27.6495
LMJFC_040008700_t1	381	1344	650	51.3937	97.7143	43.5892	27.7402	47.41	33.3
LMJFC_040008800_t1	570	759	152	53.1088	112.813	18.5461	36.7351	47.8314	17.1645
LMJFC_040008900_t1	110	1923	1263	9.78182	68.0208	30.1694	6.05455	32.91	11.2613
LMJFC_040009000_t1	110	1923	1264	11.4727	70.0374	28.659	6.18182	31.8825	10.6812
LMJFC_040009100_t1	110	1923	1223	7.21818	70.4701	25.1521	4.27273	31.4119	11.0728
LMJFC_040009200_t1	1	1461	759	10	73.7324	43.664	5	33.9897	28.7536
LMJFC_040009300_t1	61	2574	172	86.3443	85.3481	45.4128	26.8689	50.4491	20.6163
LMJFC_040009400_t1	47	555	600	40.5319	64.3387	58.045	22.8723	29.618	29.3433
LMJFC_040009500_t1	860	6477	786	32.5465	80.6529	27.9148	19.9302	44.2325	13.1718
LMJFC_040009600_t1	128	573	404	14.1328	76.0593	43.8564	5.85156	33.6667	25.203
LMJFC_040009700_t1	292	1062	128	105.031	80.146	203.133	33.6267	35.2495	42
LMJFC_040009900_t1	163	735	1332	30.6687	84.1034	31.4527	10.6687	29.8585	18.2695
LMJFC_040010100_t1	253	1023	788	63.4743	72.1457	63.0508	24.5257	45.8641	44.8896
LMJFC_040010200_t1	713	3378	671	41.4053	75.5376	32.1088	22.4825	41.6554	12.6677
LMJFC_040010300_t1	339	1086	1092	38.9292	92.0801	53.5714	15.0914	51.6575	23.8269
LMJFC_040010400_t1	1171	12375	674	40.3168	75.1415	46.5638	18.3134	41.862	26.5623
LMJFC_040010500_t1	938	4104	1938	48.3294	72.2466	53.4809	18.9318	38.222	24.8437
LMJFC_040010800_t1	288	2565	201	39.434	100.37	95.398	14.5069	54.1037	53.0796
LMJFC_040011000_t1	40	1440	789	78.775	86.7014	39.4563	10.175	37.8931	24.981
LMJFC_040011200_t1	63	567	702	13.5556	69.9841	53.3333	4.80952	32.582	40.1054
LMJFC_040011300_t1	846	573	106	37.3168	53.8866	69.0283	20.2139	22.3246	38.1509
LMJFC_040011400_t1	190	957	306	39.8947	75.9739	41.3595	17.9895	38.814	30.7941
LMJFC_040011500_t1	2037	9039	259	46.3638	71.0344	94.1042	21.6632	41.1988	43.1699
LMJFC_040011600_t1	227	4515	1141	66.4141	66.3311	59.4689	27.8634	36.4334	26.9106
LMJFC_040011700_t1	65	3213	717	32.2154	75.1142	41.7476	10.4154	42.6377	17.8689
LMJFC_040011800_t1	92	1347	356	75.1196	69.6206	28.1096	35.0543	46.4848	21.1685
LMJFC_040012000_t1	862	1767	434	57.0568	66.6304	24.9908	29.9397	32.6718	21.9539
LMJFC_040012100_t1	267	4584	245	46.1948	74.7509	27.298	31.4007	39.4891	20.5633
LMJFC_040012300_t1	138	903	184	22.0507	64.454	115.478	19.5435	37.5293	45.7935
LMJFC_040012400_t1	1146	4698	167	43.849	67.1228	55.3593	21.1597	41.7152	59.0419
LMJFC_040012500_t1	108	903	666	94.5	112.746	51.0255	35.2315	51.7763	29.1366
LMJFC_040012600_t1	175	804	1103	60.4686	100.215	66.6555	37.1429	47.6629	33.1868
LMJFC_040012700_t1	1163	9192	157	46.9742	78.8357	72.1019	18.092	42.0203	46.5414
LMJFC_040012800_t1	46	507	357	33.0652	73.2742	20.1345	6.08696	35.1026	14.3585
LMJFC_040012900_t1	727	3741	323	34.4402	65.8492	14.7059	16.1871	42.2825	8.44892
LMJFC_040013000_t1	94	1017	2472	10.0638	74.2409	41.5756	2.89362	19.4287	15.8811
LMJFC_040013100_t1	87	603	301	13.1609	46.3781	17.1528	5.68966	12.4163	4.03654
LMJFC_040013300_t1	1221	990	587	41.6167	64.4475	37.1278	18.493	32.3535	19.7632
LMJFC_040013400_t1	9	3711	272	53.6667	82.4158	36.6213	13	49.9181	25.489
LMJFC_040013500_t1	514	450	411	49.3774	65.1844	43.0511	20.7743	45.84	28.8589
LMJFC_040013600_t1	121	459	833	48.5537	54.3813	22.461	19.5289	37.0871	15.0912
LMJFC_040013700_t1	585	447	637	42.8103	78.5817	21.2669	17.6718	34.4385	11.3454
LMJFC_040013800_t1	323	2265	638	74.4861	81.1996	52.0204	47.2539	50.4954	32.5047
LMJFC_040013900_t1	39	3273	353	73.7949	69.4861	30.6686	25.3333	47.8827	14.7677
LMJFC_040014000_t1	601	2385	362	38.6988	73.1929	84.9834	24.2512	52.309	45.6685
LMJFC_040014100_t1	577	2151	2561	65.3466	84.3705	55.5185	30.5338	39.7866	31.6181
LMJFC_040014200_t1	103	1953	217	39.8932	88.255	26.3548	21.0874	40.2238	16.8986
LMJFC_040014300_t1	309	2451	570	59.1748	75.9674	44.7298	22.6602	42.1261	34.3228
LMJFC_040014400_t1	98	642	264	73.6633	127.431	44.4962	32.1837	58.9393	17.6667
LMJFC_040014500_t1	83	519	674	11.6386	105.805	54.77	3.43373	52.1329	29.089
LMJFC_040014600_t1	78	519	773	3.78205	105.904	62.5123	1.55128	49.4239	34.6391
LMJFC_040014700_t1	248	1722	322	27.1815	66.1632	24.972	15.0887	42.8502	11.5497
LMJFC_040014800_t1	640	3234	385	32.3547	64.2446	47.7766	18.9937	41.2066	27.0234
LMJFC_040014900_t1	104	921	540	26.7692	72.2628	39.4278	16.7885	42.7763	24.1741
LMJFC_040015000_t1	121	2016	648	54.5702	78.498	57.1481	12.405	52.5496	41.0154
LMJFC_040015100_t1	206	1209	390	70.8252	83.9049	118.185	39.3689	46.6857	58.9077
LMJFC_040015200_t1	1097	3939	392	55.6864	77.342	47.4286	33.0884	43.7984	35.8418
LMJFC_040015300_t1	429	2676	127	93.3263	57.5717	100.244	39.0023	37.33	63.2362
LMJFC_040015400_t1	250	1203	607	76.192	73.7382	94.8369	42.888	32.1264	52.7463
LMJFC_040015500_t1	30	723	213	56.9333	103.18	47.1737	20.6	49.5698	32.2019
LMJFC_040015550_t1		594			91.5286			53.101
LMJFC_040015600_t1		3726			75.9361			47.8196
LMJFC_040015700_t1	486	543	334	52.9012	83.2394	28.7036	39.607	43.0939	22.8862
LMJFC_040015800_t1	687	3840	284	68.0626	82.2622	37.2852	28.4862	47.4516	20.993
LMJFC_040015900_t1	846	5679	381	51.6939	79.2733	54.5643	27.6714	47.0276	33.8268
LMJFC_040016000_t1	103	747	1073	28.5243	96.2343	54.2125	16.9612	40.8246	36.2759
LMJFC_040016100_t1	1537	1800	1107	50.5647	80.4628	58.9864	28.825	54.6617	30.1021
LMJFC_040016200_t1	359	447	543	73.2869	103.011	74.1344	39.5181	47.132	37.6575
LMJFC_040016300_t1	665	1464	1331	61.785	85.401	36.2374	28.0316	46.4283	21.6386
LMJFC_040016400_t1	68	642	324	119.632	128.347	87.2963	42.5147	52.5218	53.7994
LMJFC_040016500_t1	78	636	315	54.7692	76.5377	62.6952	21.9231	47.0173	41.2063
LMJFC_040016600_t1	85	1527	458	32.8471	78.5684	40.7183	21.0353	44.9954	32.2096
LMJFC_040016700_t1	53	1494	497	53.1132	67.6479	40.1932	16.7736	39.342	22.3159
LMJFC_040016800_t1	240	3606	290	78.5417	78.4964	71.9759	28.5417	44.7083	38.069
LMJFC_040016900_t1	303	861	457	71.5215	84.1266	63.5624	27.9604	58.489	44.1444
LMJFC_040017000_t1	631	3537	238	56.3946	73.3483	37.5672	25.5103	43.6192	28.5504
LMJFC_040017100_t1	27	669	416	64.7407	96.5964	48.9688	21.5556	47.6517	34.4423
LMJFC_040017150_t1		627			33.7273			19.6459
LMJFC_040017200_t1		585			99.1709			33.306
LMJFC_040017300_t1	904	1158	1540	44.7212	93.3169	64.9461	28.3496	38.5751	34.239
LMJFC_040017400_t1	76	1071	333	37.6053	94.8543	26.1411	21.3816	46.2866	22.3363
LMJFC_040017600_t1	254	1458	406	36.8661	78.8011	39.7512	27.5433	43.5069	26.899
LMJFC_040017700_t1	33	390	31	120.758	67.7744	23.1935	39.7273	32.6128	16.6129
LMJFC_040017800_t1	270	2673	223	40.7222	88.948	36.8251	26.4741	59.1377	27.0628
LMJFC_040017900_t1	710	3990	333	100.307	98.8672	54.6517	38.2662	60.906	30.1411
LMJFC_040018000_t1	2	330	824	34.5	116.706	58.1966	11	38.0545	29.4478
LMJFC_040018100_t1	315	2859	254	67.5968	102.43	95.0669	30.2349	58.2298	36.9252
LMJFC_040018200_t1	25	2631	964	24.88	86.0958	48.7127	6	46.0772	25.529
LMJFC_040018300_t1	335	933	242	85.5075	107.089	60.5537	47.0507	57.9646	28.5579
LMJFC_040018400_t1	142	903	268	50.8451	100.011	75.8396	26.8451	58.0853	45.9104
LMJFC_040018500_t1	65	507	109	93.5692	78.1203	77.5046	39.7692	47.5957	52.578
LMJFC_040018600_t1	369	1056	1555	72.355	82.3314	58.9357	33.4173	37.4261	32.6958
LMJFC_040018800_t1	1476	936	8551	48.8354	96.6784	68.9943	17.7954	37.3056	33.0675
LMJFC_040018900_t1	834	7476	1037	64.1223	88.842	66.972	24.6427	46.9231	25.0656
LMJFC_040019000_t1	141	1572	158	56.7518	87.9898	54.6519	21.9291	38.7939	30.6392
LMJFC_040019100_t1	153	564	203	70.9542	50.4645	55.9951	51.1438	19.9131	22.3103
LMJFC_040019200_t1	173	261	601	83.5723	86.3142	88.5208	22.0347	24.4253	40.025
LMJFC_040019300_t1	342	1107	3028	77.5088	88.925	57.1793	29.424	26.4499	19.1189
LMJFC_040019400_t1	192	3186	156	24.0104	75.1221	36.1026	10.3281	32.2593	14.5449
LMJFC_040019500_t1	73	1131	653	64.411	101.59	48.9969	8.24658	40.0884	15.9954
LMJFC_050005400_t1	121	2748	212	33.4628	59.9665	18.8632	5.55372	19.4702	6.38679
LMJFC_050005500_t1	35	420	88	81.1429	34.8452	27.2386	17.9714	5.79286	6.125
LMJFC_050005600_t1	84	588	552	28.6071	53.8044	40.0888	6.9881	13.7432	9.27174
LMJFC_050005700_t1	120	1746	634	27.8417	107.092	36.2177	8.1	38.4032	14.2129
LMJFC_050005800_t1	109	2502	899	47.9541	80.4944	60.683	12.3119	40.0088	23.03
LMJFC_050005900_t1	351	2502	1376	77.0712	89.3517	73.8452	26.5242	37.4225	29.1315
LMJFC_050006000_t1	352	276	306	95.8324	60.3043	76.9379	27.1932	27.1703	32.2386
LMJFC_050006100_t1	59	606	320	45.3559	76.505	45.9937	14.1864	31.0281	25.3531
LMJFC_050006200_t1	546	540	306	53.8663	94.337	37.6144	19.4103	31	15.4314
LMJFC_050006300_t1	1052	1911	2905	38.5675	74.3689	55.3067	18.0257	31.5186	28.8799
LMJFC_050006400_t1	188	372	538	118.894	114.753	66.0855	49.4255	31.4059	35.4535
LMJFC_050006500_t1	96	1017	450	39.0729	78.5693	33.7911	14.6562	46.7827	18.4333
LMJFC_050006600_t1	925	1299	2311	55.0778	83.0485	53.9961	22.9676	33.3772	28.2324
LMJFC_050006700_t1	168	2025	973	65.9167	88.0874	80.9712	21.1786	41.0533	32.2672
LMJFC_050006800_t1	157	1326	498	57.8854	81.4683	66.749	24.5669	36.8974	34.0964
LMJFC_050006900_t1	340	1557	153	36.7971	77.9383	49.2418	23.4412	44.0912	17.1765
LMJFC_050007000_t1	102	2286	390	55.2451	68.056	60.5205	18.8431	37.5459	32.9436
LMJFC_050007100_t1	640	1434	594	45.9875	81.5265	70.3737	20.0656	44.1283	31.3485
LMJFC_050007200_t1	174	1095	265	74.6552	111.182	74.117	31.6724	51.8922	54.1057
LMJFC_050007300_t1	89	2370	178	92.4719	66.3536	37.3371	23.6742	43.2802	27.4831
LMJFC_050007400_t1	372	4476	303	65.5	66.9821	75.2904	33.121	39.4687	51.9406
LMJFC_050007500_t1	1017	1998	3865	63.1013	65.6281	56.3731	36.2389	39.6592	28.0266
LMJFC_050007600_t1	116	1929	435	65.9224	62.5609	45	34.6034	35.9772	26.4092
LMJFC_050007700_t1	2109	3342	1019	53.6335	46.6041	35.8234	31.2622	64.4423	20.4936
LMJFC_050007800_t1	45	294	314	62.8	89.1293	44.3376	33.0444	44.2585	24.0191
LMJFC_050007900_t1	196	1182	394	15.8112	83.2775	30.3376	8.64286	43.1294	27.3959
LMJFC_050008000_t1	151	960	153	26.0993	74.401	43.3464	11.8808	42.9875	43.5359
LMJFC_050008100_t1	84	675	1314	16.0833	69.7793	51.3607	7.82143	27.6519	26.86
LMJFC_050008200_t1	131	522	374	57	74.1686	112.604	36.2672	38.8295	44.3422
LMJFC_050008400_t1	300	1458	200	47.07	121.452	142.71	21.1467	50.3251	74.885
LMJFC_050008500_t1	129	2067	599	98.9147	87.9584	47.798	39.6202	51.433	38.6995
LMJFC_050008600_t1		543			91.2302			36.8913
LMJFC_050008650_t1		96			57.9479			36.6979
LMJFC_050008800_t1	101	2982	293	36.5248	66.1932	105.666	12.505	44.7636	53.8976
LMJFC_050008900_t1	127	1116	752	24	70.9507	48.3923	11.685	39.207	24.008
LMJFC_050009000_t1	317	1476	554	43.9779	72.876	70.926	17.7098	29.5589	40.3339
LMJFC_050009100_t1	105	1878	440	43.6571	80.9925	35.5136	17.9905	42.0788	22.2409
LMJFC_050009200_t1	114	987	1011	71.693	60.078	49.5955	34.4211	37.8551	31.4629
LMJFC_050009300_t1	450	5352	1129	40.38	77.3487	84.8902	20.5578	56.0731	47.2932
LMJFC_050009600_t1	1870	2160	548	43.861	80.1819	31.1241	19.8492	44.4713	20.7409
LMJFC_050009800_t1	284	3633	692	36.1655	69.3113	28.2688	19.8028	43.8134	19.2341
LMJFC_050009900_t1	110	2763	322	30.1	68.9573	48.5	22.5091	42.8386	24.7609
LMJFC_050010000_t1	174	336	69	42.523	69.4375	47.5072	20.0115	38.4435	20.4493
LMJFC_050010200_t1	258	2022	94	51.907	61.9951	93.1915	25.3992	40.5396	48.3936
LMJFC_050010300_t1	5	2565	78	85.6	63.7836	189.436	12	42.4269	47.3846
LMJFC_050010400_t1	105	591	69	9.02857	52.5296	20.971	1.28571	12.643	8.65217
LMJFC_050010500_t1	343	1884	1081	28.3761	67.3142	47.5671	6.90087	21.6263	24.2729
LMJFC_050010600_t1	172	732	132	44.6279	101	11.25	26.4884	42.1926	8.45455
LMJFC_050010800_t1	175	1725	3030	51.2743	75.011	40.7485	18.3257	34.7583	22.8416
LMJFC_050010900_t1	172	780	1356	33.8779	58.3449	51.8171	26.8256	28.2615	33.6114
LMJFC_050011000_t1	222	1725	526	12.1667	84.287	60.9696	5.76126	54.2417	42.0304
LMJFC_050011100_t1	56	1725	524	2.51786	84.0429	73.4294	1.35714	54.7362	41.3187
LMJFC_050011200_t1	94	1725	1901	4.02128	80.7246	44.0126	3.25532	52.7681	23.1841
LMJFC_050011300_t1	779	1023	59	78.3928	84.129	77.8136	35.6547	41.3685	51.2881
LMJFC_050011400_t1	292	6186	145	37.613	77.7653	63.1586	20.9692	50.0092	32.1172
LMJFC_050011500_t1	142	408	270	33.5915	73.5319	65.2222	11.1972	42.4583	34.9074
LMJFC_050011600_t1	678	960	657	56.2227	82.1396	59.8904	27.6077	46.3042	28.242
LMJFC_050011700_t1	227	1257	1213	48	103.364	53.427	22.5154	50.6523	31.2102
LMJFC_050011800_t1	155	1233	343	163.432	98.7324	34.1778	46.071	55.8467	26.8076
LMJFC_050011900_t1	436	2355	2232	46.3968	88.141	50.4211	32.1399	45.3584	30.5049
LMJFC_050012000_t1	150	3018	227	95.0267	92.894	102.894	35.52	55.5272	64.1586
LMJFC_050012100_t1	175	2709	118	28.3371	85.1742	92.8814	14.2343	49.605	53.4831
LMJFC_050012200_t1	404	2784	98	66.552	71.5165	3.69388	37.25	45.0086	4.37755
LMJFC_050012300_t1	305	2625	268	47.9934	82.5124	47.7649	32.3869	48.6648	29.8731
LMJFC_050012400_t1	298	3684	312	83.755	87.9615	41.0353	29.4631	49.4843	28.9423
LMJFC_050012500_t1	222	5685	554	34.9414	75.1092	31.8267	14.7207	48.1715	22.3538
LMJFC_050012600_t1	546	2601	1969	51.8755	79.4214	58.388	39.837	49.9193	33.1625
LMJFC_050012700_t1	136	972	196	79.5809	90.6008	25.8265	38.25	49.4424	12.8776
LMJFC_050012800_t1	393	7635	1282	30.4351	84.658	52.8534	19.0611	51.0617	37.7137
LMJFC_050012900_t1	243	1041	604	29.6049	94.2805	75.9917	16.716	48.121	36.5215
LMJFC_050013000_t1	421	8064	115	67.3729	75.9831	21.1304	35.6176	52.1892	12.8174
LMJFC_050013200_t1	670	5232	915	46.9955	82.8372	48.4929	20.4418	46.3266	32.0033
LMJFC_050013300_t1	1617	4272	684	50.3766	52.8249	34.2529	22.3927	38.2449	21.5336
LMJFC_050013400_t1	1228	4047	959	53.8542	60.4193	42.6277	28.6849	38.1591	33.4911
LMJFC_050013500_t1	422	2217	355	67.5853	69.4087	42.631	41.6919	44.6779	36.5324
LMJFC_050013700_t1	429	1098	850	45.1702	72.4089	63.1965	15.021	47.337	35.2176
LMJFC_050013800_t1	170	2478	638	74.7647	66.2143	46.0517	29.4706	41.3592	28.7665
LMJFC_050013900_t1	400	3765	1741	62.7825	62.5923	37.614	38.17	41.7795	22.1361
LMJFC_050014000_t1	55	4071	509	29.0364	64.3586	70.9646	9.18182	36.8548	26.8389
LMJFC_050014100_t1	147	444	951	46.8707	41.6937	39.7003	13.517	24.4865	21.0011
LMJFC_050014200_t1	368	1167	13	57.7147	87.9957	61.9231	23.9728	52.6161	49.3077
LMJFC_050014300_t1	66	1320	479	50.9848	73.0955	33.7349	27.1364	46.2576	33.9186
LMJFC_050014400_t1	32	492	568	121.875	80.2378	37.9261	23.2188	46.8415	21.0282
LMJFC_050014500_t1	52	2826	323	34.75	72.4041	16.3313	12.0192	43.4841	12.3158
LMJFC_050014600_t1	76	921	558	32.5395	60.7818	52.914	28.5	42.0945	29.4265
LMJFC_050014700_t1	1072	4191	622	49.0933	59.4283	26.2685	28.1978	40.9151	15.373
LMJFC_050014800_t1	215	1995	520	67.5674	68.7805	43.375	26.6791	38.8286	26.6692
LMJFC_050014900_t1	163	468	173	27.2699	80.4637	127.382	14	39.0833	57.8555
LMJFC_050015000_t1	394	5769	315	25.3883	72.2721	55.7746	23.3579	41.9184	25.4952
LMJFC_050015100_t1	218	618	546	20.3073	67.1392	59.7949	12.0321	34.7492	50.9908
LMJFC_050015200_t1	244	5943	611	68.9795	62.6603	45.9329	34.6393	44.6596	32.275
LMJFC_050015300_t1	98	861	1161	25.1939	66.0105	45.1654	12.2755	25.0708	22.7726
LMJFC_050015400_t1	179	3237	109	27.5531	79.3679	29.8716	16.0615	39.3179	7.55046
LMJFC_050015500_t1	152	3345	1423	35.25	78.5339	29.8812	17.9276	39.2069	18.2417
LMJFC_050015600_t1	214	1395	489	62.0467	65.4552	52.6074	29.514	34.8753	21.9918
LMJFC_050015700_t1	154	3897	632	77.6494	72.6005	37.7627	25.3182	36.7039	20.0839
LMJFC_050015900_t1	108	2724	550	66.4907	84.6571	53.2655	19.8519	42.6329	28.66
LMJFC_050016000_t1	159	2040	404	27.4591	70.9799	38.9233	19.2956	42.9328	18.2104
LMJFC_050016100_t1	83	1113	272	82.2048	66.655	33.2243	19.8675	30.4429	22.2096
LMJFC_050016200_t1	435	1446	260	66.5655	62.3976	63.7962	22.7747	34.8333	20.6731
LMJFC_050016300_t1	140	273	112	16.7357	83.9414	23.0714	4.97143	29.4432	9.67857
LMJFC_050016400_t1	116	312	1265	39.6034	103.522	36.3462	24.4828	38.1122	16.1328
LMJFC_050016500_t1	194	1848	358	40.5825	74.4145	65.3128	23.7113	34.5503	39.9972
LMJFC_050016600_t1	47	2760	458	52.5106	80.5764	43.738	7.7234	28.2768	25.1266
LMJFC_050016700_t1	48	438	188	97.6875	66.4361	55.0106	7.60417	21.6164	12.3138
LMJFC_050016800_t1	26	1074	119	15.1538	42.6574	12.3361	3.26923	13.4804	5.05882
LMJFC_050017000_t1	73	1332	610	13.7671	40.9505	45.1541	3.43836	11.0751	17.0148
LMJFC_050017100_t1	141	1437	199	30.5177	46.4885	22.0955	17.7163	15.1204	4.90955
LMJFC_050017200_t1	134	1530	1039	36.4403	46.4379	34.2916	7.3209	21.5889	16.2397
LMJFC_050017300_t1	198	2181	684	42.5152	58.7258	29.845	10.4444	37.3865	15.2646
LMJFC_050017500_t1	209	1725	1693	53.6651	57.342	37.5883	21.3971	36.3038	18.0124
LMJFC_050017600_t1	272	738	599	42.4522	45.229	37.3623	14.8713	22.3875	22.8264
LMJFC_050017700_t1	2982	3675	625	38.7535	73.588	45.352	18.0617	35.2305	18.816
LMJFC_050017900_t1	87	336	438	50.3333	46.8988	35.1667	14.7126	31.4732	16.0708
LMJFC_050018100_t1	99	1527	119	23.1919	74.0347	249	15.4545	46.6509	74.7815
LMJFC_050018200_t1	157	1074	379	28.9172	56.3156	94.0897	13.7452	26.8101	41.3588
LMJFC_050018400_t1	156	495	763	18.4359	98.2404	24.1337	7.33333	43.8545	13.3408
LMJFC_050018500_t1	156	750	468	27.25	66.7653	41.9722	6.91026	18.172	20.7885
LMJFC_050018600_t1	422	1377	156	36.436	70.1852	38.3397	18.3768	30.5185	14.7244
LMJFC_050018700_t1	29	5883	1127	33	54.4588	35.4188	4.72414	27.7425	19.6406
LMJFC_050018800_t1	76	399	110	9.27632	57.6341	40.7364	6.05263	14.6391	7.92727
LMJFC_050018900_t1	64	1191	680	4.84375	38.44	48.9647	1.60938	10.1041	22.6279
LMJFC_050019200_t1	172	855	4007	29.4593	49.1181	58.408	6.25581	16.6573	20.9556
LMJFC_050019400_t1	384	1719	1108	56.2891	86.0471	50.898	23.901	46.6323	27.5343
LMJFC_050019500_t1	1818	816	257	208.676	378.702	54.0233	94.7376	327.043	13.4553
LMJFC_050019600_t1	230	1800	750	44.4304	103.236	86.0107	16.8217	47.4861	35.2787
LMJFC_060005100_t1	78	303	287	81.4872	59.0033	107.39	35.8974	22.2046	41.8223
LMJFC_060005200_t1	105	1608	1634	38.2095	70.2021	48.1677	12.5143	33.8327	20.5122
LMJFC_060005400_t1	284	2028	3590	42.0986	90.0153	58.5646	15.8768	32.0557	21.1042
LMJFC_060005500_t1	144	876	239	60.7361	61.1153	107.494	17.8056	32.734	47.4184
LMJFC_060005700_t1	1664	1413	3651	52.7542	92.4621	52.4637	23.7728	34.8117	23.5604
LMJFC_060005900_t1	818	966	267	69.3325	63.8737	55.1049	28.6247	38.0559	48.633
LMJFC_060006000_t1	312	1377	418	40.9519	97.5911	87.4928	18.8429	35.5454	41.5981
LMJFC_060006100_t1	80	1974	3042	61.35	110.949	67.5634	26.675	56.4554	31.7798
LMJFC_060006200_t1	99	1992	2884	88.3232	107.017	57.7625	36.1818	57.8092	26.0739
LMJFC_060006300_t1	874	1089	623	85.8124	118.225	77.7127	38.4371	57.9972	41.7978
LMJFC_060006400_t1	407	1806	302	101.084	90.9468	99.2086	35.1376	47.6141	44.1987
LMJFC_060006500_t1	222	564	590	60.3919	83.3741	69.4203	25.0721	38.1613	35.7237
LMJFC_060006600_t1	338	561	421	58.3935	102.292	68.1259	29.2485	40.1123	22.2138
LMJFC_060006700_t1	230	744	325	82.087	80.879	69.2831	30.2261	37.1559	42.3323
LMJFC_060006800_t1	28	330	281	60.25	111.503	85.242	37.2143	38.6939	35.4448
LMJFC_060006900_t1	463	1404	310	69.2095	72.203	73.7516	26.7905	33.2614	37.6581
LMJFC_060007000_t1	95	426	295	90.3789	157.962	67.3288	27.7158	59.7559	32.2441
LMJFC_060007100_t1	622	2019	122	83.0514	104.472	27.5492	39.4614	61.6369	26.3443
LMJFC_060007200_t1	641	1764	524	66.7754	76.5306	27.5649	30.6786	44.8112	16.7805
LMJFC_060007300_t1	203	1488	854	80.4877	93.4194	50.9391	43.6108	43.8972	21.3946
LMJFC_060007400_t1	16	234	537	28.625	137.256	53.3557	21.3125	47.5684	31.0354
LMJFC_060007600_t1	235	2040	349	31.4936	72.199	82.3095	25.6468	38.7422	35.1605
LMJFC_060007700_t1	236	591	333	65.5466	107.97	27.6547	33.7288	49.5601	24.3243
LMJFC_060007800_t1	207	642	299	46.1304	79.7243	39.602	14.0918	47.8178	26.204
LMJFC_060007900_t1	538	2538	540	41.0428	67.9507	64.8593	30.0353	43.6537	43.6944
LMJFC_060008000_t1	433	837	730	25.1478	109.135	45.8945	13.545	55.0036	31.6096
LMJFC_060008100_t1	1018	4473	1088	66.3998	87.6061	49.7344	27.0717	41.059	29.0221
LMJFC_060008200_t1	207	939	708	53.3237	112.658	66.8319	21.5652	46.1544	40.6271
LMJFC_060008300_t1	358	2565	59	37.7654	78.1446	71.2034	20.2709	48.3322	26.4915
LMJFC_060008500_t1	1232	753	95	87.3766	103.691	85.4421	37.6997	57.5286	76.8105
LMJFC_060008600_t1	28	504	662	76.7143	107.117	71.7115	30.3929	39.1865	37.7296
LMJFC_060008700_t1	112	2031	3082	78.8214	102.435	69.9322	18.2411	40.5288	31.9935
LMJFC_060008800_t1	1010	3075	164	66.9069	91.6286	43.128	32.0455	49.4881	41.8659
LMJFC_060008900_t1	202	3555	246	52.9703	106.104	81.2846	19.2723	47.1595	41.1585
LMJFC_060009000_t1	152	2718	126	72.1382	85.1225	104.492	16.0197	30.174	40.3968
LMJFC_060009100_t1	296	1137	245	75.1081	98.0598	33.9143	9.38851	29.4723	11.9673
LMJFC_060009200_t1	32	1356	85	11.5	64.4145	28.5529	0.65625	13.4432	11.9529
LMJFC_060009500_t1	111	1140	616	30.1171	65.2325	45.5357	5.67568	26.0746	10.3912
LMJFC_060009600_t1	385	1206	20	47.5429	63.2745	27.55	7.83896	20.4652	0.65
LMJFC_060009700_t1	680	2724	71	58.7559	71.5055	61.7042	14.5515	25.2941	30.8732
LMJFC_060009900_t1	25	744	294	69.8	73.8454	66.3912	13.16	40.7137	56.2619
LMJFC_060010000_t1	396	570	326	73.1212	119.554	136.402	33.5429	70.6193	54.454
LMJFC_060010100_t1	39	765	483	46.4103	70.6719	65.3582	16.8205	42.4392	40.0621
LMJFC_060010200_t1	1025	1722	273	48.1288	80.1034	40.5458	23.1756	40.9495	19.5604
LMJFC_060010300_t1	842	2073	676	57.2696	80.8534	81.571	19.2827	45.4737	30.7914
LMJFC_060010400_t1	277	2982	954	31.0469	71.3545	34.1667	22.6606	39.2616	21.2096
LMJFC_060010500_t1	539	1383	499	41.6679	65.4946	56.2345	24.6957	36.7795	37.2946
LMJFC_060010600_t1	913	3831	386	34.6353	79.4082	38.0829	13.3395	45.3412	23.4508
LMJFC_060010700_t1	536	3483	308	50.6604	84.6532	54.5649	22.9216	50.909	30.0747
LMJFC_060010800_t1	217	978	296	53.1935	74.5153	57.3412	31.3318	47.8957	42.3953
LMJFC_060010900_t1	522	1461	514	59.1322	80.0767	85.4514	34.7816	40.6174	44.3696
LMJFC_060011000_t1	103	1638	122	126.777	61.0928	26.5574	41.4951	40.7955	9.72131
LMJFC_060011100_t1	228	1980	329	102.5	67.55	37.9392	61.6886	40.1611	23.2979
LMJFC_060011300_t1	714	5691	91	53.5938	71.8684	127.11	29.0938	44.1086	53.967
LMJFC_060011400_t1	338	891	302	84.8876	70.2189	43.5927	31.3136	39.303	21.4636
LMJFC_060011500_t1	414	2292	185	92.1691	76.9232	55.3027	44.7826	47.0201	33.3351
LMJFC_060011600_t1	358	5196	82	97.324	75.9145	40.5732	34.2095	49.9428	15.5976
LMJFC_060011700_t1	69	807	994	38.3623	32.2007	38.9839	7.01449	7.84263	11.2284
LMJFC_060011800_t1	18	438	52	40.8333	55.1849	23.5962	10.1111	17.621	6.40385
LMJFC_060011900_t1	26	438	172	45.6923	54.3653	39.9651	2.07692	15.5411	22.2791
LMJFC_060012000_t1	693	4485	80	47.2785	65.6903	53.4125	19.1515	36.7456	35.2375
LMJFC_060012100_t1	262	4311	351	41.4847	66.6625	48.8519	27.4504	36.5256	29.0912
LMJFC_060012200_t1	384	921	628	55.4193	48.1455	41.2452	29.263	24.6504	39.121
LMJFC_060012300_t1	111	3033	595	41.0991	82.5269	47.595	14.8739	41.3518	32.7294
LMJFC_060012400_t1	1404	5328	884	55.4309	79.2795	68.7613	22.7621	45.7095	43.509
LMJFC_060012500_t1	769	9429	258	41.0494	72.0296	72.6667	18.303	40.9733	48.5698
LMJFC_060012600_t1	375	3009	989	43.6667	64.5553	68.8999	23.416	39.0342	36.8706
LMJFC_060012700_t1	346	2040	1093	32.4249	71.3206	58.688	19.9653	40.7397	33.3486
LMJFC_060012800_t1	1176	3849	1147	35.5723	62.3305	39.6434	20.5697	35.0491	23.592
LMJFC_060012900_t1	245	732	228	39.0898	57.3265	63.114	21.8898	35.7049	39.2807
LMJFC_060013000_t1	131	1215	370	39.3206	70.6436	86.6541	17.5115	39.6551	49.5541
LMJFC_060013100_t1	1261	7071	287	56.4766	66.4844	34.5679	34.0864	41.5264	12.9721
LMJFC_060013200_t1	234	2214	2935	20.812	64.4846	49.0245	9.7265	34.1811	27.8777
LMJFC_060013400_t1	100	1146	1087	32.28	79.2182	53.1573	20.48	31.5838	39.9365
LMJFC_060013600_t1	452	5298	156	48.6969	65.1893	68.3974	28.3982	40.9841	50.0449
LMJFC_060013700_t1	693	1017	1639	54.0505	59.2212	49.4234	26.5642	33.12	20.2855
LMJFC_060013800_t1	18	2805	428	17.4444	68.8959	55.0841	20.3333	41.4496	27.729
LMJFC_060013900_t1	195	2010	824	83.0615	72.1886	52.4891	30.3026	35.4234	30.5182
LMJFC_060014000_t1	202	3537	426	29.8168	65.7981	48.554	17.3663	38.4549	33.6737
LMJFC_060014100_t1	3068	6027	2209	43.7862	62.444	53.7705	19.9078	38.8474	28.3798
LMJFC_060014200-250_t1	2389	8352	3246	45.5919	66.4151	67.8333	22.2587	36.7118	40.2089
LMJFC_060014250-250_t1		540			69.2741			48.3574
LMJFC_060014300_t1	1088	3222	684	38.8888	58.2213	36.3947	23.1121	34.5646	28.2749
LMJFC_060014400_t1	131	4755	708	14.1832	64.465	39.9054	9	42.4385	25.7006
LMJFC_060014500_t1	1467	9777	396	61.9789	61.0936	64.6641	35.8316	37.6039	35.3157
LMJFC_060014600_t1	162	1194	1559	19.6296	57.4397	58.9859	11.5247	42.8769	35.3977
LMJFC_060014700_t1	198	4356	628	24.0657	60.5324	63.301	8.10101	36.5661	29.6975
LMJFC_060014800_t1	337	702	521	43.7537	71.7023	43.6852	17.7418	43.5427	21.9539
LMJFC_060014900_t1	1185	10716	318	57.1772	64.6442	52.327	27.2295	39.0272	32.7956
LMJFC_060015000_t1	242	1563	1024	53.062	75.707	47.9287	18.2893	44.8874	27.8867
LMJFC_060015100_t1	361	1317	1159	37.2188	71.3037	60.0984	25.3463	39.9263	30.7843
LMJFC_060015200_t1	169	1251	708	22.4793	80.2886	24.6257	15.0888	43.5372	16.1935
LMJFC_060015300_t1	618	2340	28	37.534	58.2697	86.1786	25.1667	38.9372	25.9643
LMJFC_060015400_t1	834	5574	268	52.2278	58.6808	28.791	27.5432	39.5829	25.0037
LMJFC_060015500_t1	220	666	149	65.6	60.8288	47.1477	52.0227	38.6186	26.0067
LMJFC_060015600_t1	160	1350	439	49.475	61.8452	55.5239	21.6875	35.6467	36.2733
LMJFC_060015800_t1	198	2193	626	32.6364	60.9941	33.4345	28.1919	33.0579	21.3115
LMJFC_060015900_t1	766	1782	328	30.7781	69.0354	51.5061	13.53	34.1397	23.3689
LMJFC_060016000_t1	360	2013	1029	34.8861	67.3671	49.9893	15.9778	31.5971	23.9174
LMJFC_060016100_t1	281	672	722	97.8861	52.8065	43.3006	39.4662	25.3408	27.9183
LMJFC_060016200_t1	115	4974	668	41.0087	59.0094	31.1168	24.8783	38.7407	17.9386
LMJFC_060016300_t1	100	3096	1673	70.55	60.1967	40.4985	25.23	32.2655	27.211
LMJFC_060016400_t1	336	3639	467	46.5119	61.3949	46.6617	21.8988	32.0088	27.2634
LMJFC_060016500_t1	83	468	118	47.6024	49.4893	54.2119	26.3614	24.4338	36.5424
LMJFC_060016600_t1	188	1506	282	28.9468	58.7463	48.4752	23.9574	28.9223	29.6844
LMJFC_060016700_t1	251	2310	139	48.7689	59.5957	58.0144	35.8008	36.8918	27.4748
LMJFC_060016800_t1	106	693	605	17.4623	90.5815	26.1917	12.8774	52.0851	22.5471
LMJFC_060016900_t1	395	2661	84	37.5266	64.3273	86.6667	17.7823	40.1894	23.2143
LMJFC_060017000_t1	39	2175	344	58.0769	69.1131	57.157	12.6154	39.2846	33.1076
LMJFC_060017100_t1	134	402	479	56.9478	72.4876	52.6054	29.0672	25.0124	31.4175
LMJFC_060017300_t1	200	969	919	33.965	43.6553	43.4124	16.73	24.5366	32.617
LMJFC_060017400_t1	190	846	1396	69.5842	75.4468	50.4785	46.5684	43.0296	31.1332
LMJFC_060017500_t1	203	675	934	92.9754	61.9141	37.7398	42.4631	26.9941	28.3458
LMJFC_060017600_t1	193	1788	682	30.6891	58.9569	55.4135	28.8238	34.1851	38.8944
LMJFC_060017700_t1	281	915	929	67.089	50.8699	38.8073	20.0249	28.8328	29.2691
LMJFC_060017900_t1	182	3327	2086	32.1758	66.8608	34.6285	23.7418	42.5852	24.7148
LMJFC_060018000_t1	206	825	219	29.4272	62.6558	48.0548	19.7913	28.1042	19.7534
LMJFC_060018100_t1	104	990	110	31.5962	52.4283	61.7455	17.0865	26.798	40.8727
LMJFC_060018200_t1	38	2265	360	66.8158	62.7453	37.5472	31.7632	36.5815	21.5833
LMJFC_060018300_t1	121	1530	225	54.8843	53.8575	51.4533	22.4298	26.6837	22.7289
LMJFC_060018400_t1	117	3300	171	78.4017	70.7897	57.8596	28.2393	35.9776	25.0526
LMJFC_060018500_t1	90	408	647	48.9889	94.5074	47.6213	32.2222	35.5956	28.6151
LMJFC_060018600_t1	215	1368	454	28.9721	61.4086	49.3612	11.107	29.663	19.4141
LMJFC_060018700_t1	3	570	197	18	64.1368	61.4619	8	24.6737	37.0508
LMJFC_060018800-850_t1	126	342	1534	10.5	91.9854	47.2112	11.3254	27.0234	23.4003
LMJFC_060018850-850_t1		351			85.208			35.4644
LMJFC_060018900_t1	290	1185	154	39.7586	54.1173	91.2468	14.1552	29.6886	40.7792
LMJFC_060019000_t1	32	1770	1216	64.7812	57.804	39.6234	33.4688	28.213	22.8273
LMJFC_060019100_t1	281	2373	781	100.754	65.4551	42.3342	38.6975	29.5272	25.968
LMJFC_060019200_t1		882	265		65.8662	42.5057		25.8129	20.3925
LMJFC_060019300_t1	248	1485	877	61.0161	55.3293	34.7355	23.0605	28.3401	25.6283
LMJFC_060019400_t1	65	294	201	33.1385	91.2789	32.7612	12.8615	31.0272	21.2836
LMJFC_060019500_t1	243	717	310	54.2798	52.378	27.929	24.4033	22.5941	14.7968
LMJFC_060019600_t1	94	522	304	38.0851	64.1648	39.5592	12.7447	42.1609	16.7401
LMJFC_060019700_t1	172	1962	598	32.4244	65.4546	43.9214	6.85465	22.4501	24.4164
LMJFC_060019800_t1	147	906	1142	25.6871	47.4801	37.7347	7.97959	15.755	12.2215
LMJFC_060019900_t1	144	696	653	60	68.0445	76.0107	8.16667	19.9109	28.3323
LMJFC_060020000_t1	74	372	793	3.81081	37.2554	54.2346	0.972973	6.78226	14.3039
LMJFC_060020200_t1	150	1929	1566	43.7933	41.9601	34.53	13.42	15.2545	11.795
LMJFC_070005200_t1	74	2178	207	11.8108	49.9311	45.0773	3.85135	17.6304	14.744
LMJFC_070005500_t1	44	810	61	17.4773	45.1679	43.6393	3.25	10.5519	12.082
LMJFC_070005600_t1	193	900	184	49.4404	51.7333	25.7391	10.4767	15.9667	13.3641
LMJFC_070005700_t1	851	831	225	66.5899	53.148	21.44	25.7991	16.1721	12.6222
LMJFC_070005800_t1	93	948	116	40.3226	59.9652	53.0345	13.2258	23.4262	10.1293
LMJFC_070005900_t1	99	2886	1139	38.6465	65.0045	52.885	9.23232	26.7734	24.9245
LMJFC_070006000_t1	166	777	445	26.9398	54.453	62.5978	12.0361	21.0811	24.3146
LMJFC_070006100_t1	17	579	206	39.3529	66.1641	77.199	13.5882	24.6908	30.8544
LMJFC_070006200_t1	406	1872	1216	48.4286	81.813	48.4564	25.6256	32.6656	27.4079
LMJFC_070006300_t1	6	3759	1113	26	68.5866	38.8302	7.16667	35.2203	18.7978
LMJFC_070006500_t1	257	3099	420	58.5486	74.5292	59.5833	19.393	34.6083	27.9786
LMJFC_070006700_t1	559	1038	352	71.3918	61.7534	76.696	28.9123	31.0944	30.7898
LMJFC_070006800_t1	657	6585	373	43.7549	63.4096	58	16.9817	35.7427	37.571
LMJFC_070006900_t1	16	1812	149	36.25	62.7897	29.3826	22.3125	33.7379	17.1544
LMJFC_070007000_t1	140	1056	361	26.9786	60.2121	42.108	11.8857	35.9706	20.8698
LMJFC_070007100_t1	203	1851	1496	63.3054	69.9454	48.2166	22.7635	36.6013	27.5321
LMJFC_070007200_t1	54	2544	854	67.2222	60.9737	46.7037	26.2407	35.2543	25.3431
LMJFC_070007350_t1		390			72.5436			38.1769
LMJFC_070007400_t1		3195			55.6767			30.9869
LMJFC_070007500_t1	1661	6354	80	51.1234	60.2255	49.35	27.3672	36.68	22.05
LMJFC_070007600_t1	175	1182	315	21.2571	72.9907	35.8127	10.6171	32.1481	19.7873
LMJFC_070007700_t1	262	2268	591	47.9122	54.5141	79.4399	22.2176	30.9246	29.0964
LMJFC_070007800_t1	96	765	43	30.0208	53.9791	45.9302	8.34375	33.4954	29.1395
LMJFC_070007900_t1	293	1908	468	40.8328	62.1174	75.1645	20.0375	38.5587	49.9188
LMJFC_070008000_t1	256	342	142	51.0312	63.0117	54.6831	23.3438	38.5322	20.8521
LMJFC_070008100_t1	260	1824	74	38.0923	64.7297	82.2838	27.5538	35.4616	38.5
LMJFC_070008200_t1	1597	5622	465	33.4446	59.8371	123.501	16.216	32.1816	53.4086
LMJFC_070008300_t1	170	1101	869	5.75294	65.5132	39.0886	5.60588	34.663	28.7043
LMJFC_070008500_t1	97	1194	174	45.9278	72.7261	72.8506	33.7732	40.9146	73.6954
LMJFC_070008600_t1	1853	18783	116	57.8262	63.3143	15.7241	23.0416	39.8395	12.3448
LMJFC_070008700_t1	116	765	560	41.75	56.6026	37.6268	14.8448	31.8915	16.1554
LMJFC_070008800_t1	241	2556	857	34.4647	59.5117	39.0782	13.9004	39.0113	24.3734
LMJFC_070008900_t1	234	2430	695	31.8889	67.3025	35.3712	13.4359	35.0992	19.3813
LMJFC_070009000_t1	401	3093	680	45.5312	70.5994	61.0324	24.2544	37.721	30.0868
LMJFC_070009100_t1	557	2508	485	40.7217	71.7253	52.4247	19.8761	35.2281	34.9567
LMJFC_070009200_t1	135	2361	290	27.7926	60.1089	41.9448	21.4815	33.2478	34.8172
LMJFC_070009300_t1	168	1438	1043	60.4762	80.685	49.0671	21.0119	38.5577	31.6203
LMJFC_070009400_t1	400	1971	284	27.91	71.3663	46.8979	19.3975	34.6509	37.507
LMJFC_070009500_t1	19	558	564	41.5789	51.0627	92.8848	19.8947	21.543	36.6064
LMJFC_070009600_t1	1090	2772	4301	44.1569	56.6569	41.9619	21.3147	29.5195	22.9568
LMJFC_070009700_t1	158	10779	157	41.962	64.0151	73.7452	21.9937	38.9827	29.2739
LMJFC_070009800_t1	22	2790	368	54.5	60.9602	40.7446	37.8636	34.3706	20.2446
LMJFC_070009900_t1	1860	1836	668	46.0688	57.0338	84.4222	19.0876	33.884	37.8698
LMJFC_070010000_t1	465	1548	2411	74.1269	105.494	34.9934	25.3849	43.7048	20.3646
LMJFC_070010200_t1	201	330	280	40.2239	76.6818	69.5571	18.9303	22.2091	32.7
LMJFC_070010300_t1	101	474	508	105.861	66.5295	39.0492	16.495	19.0759	19.1811
LMJFC_070010400_t1	84	474	624	20.4881	47.5338	23.9455	7.7619	15.8755	9.03526
LMJFC_070010500_t1	18	501	84	37.5	60.1936	56.7024	4.22222	19.8263	14.8929
LMJFC_070010600_t1	39	1560	524	136.692	59.559	43.7424	19.1795	19.3179	16.8798
LMJFC_070010700_t1	23	2343	222	15.2609	56.1212	34.6712	2.6087	13.7465	14.2432
LMJFC_070011100_t1	88	480	95	45.8636	54.7313	56.4737	6.40909	10.4583	10.6737
LMJFC_070011200_t1	3	14547	155	61.3333	78.3826	35.5484	11	34.224	23.9484
LMJFC_070011300_t1	844	1197	1379	51.4396	68.4971	26.322	22.5154	35.3342	16.1117
LMJFC_070011400_t1	28	795	296	146.143	69.7673	48.0101	21.8929	45.3698	18.2331
LMJFC_070011500_t1	18	795	349	93.2778	69.0579	48.1605	24.7778	39.9132	31.9971
LMJFC_070011600_t1	323	711	1203	50.9598	89.5077	62.1638	28.2693	40.8537	28.2402
LMJFC_070011700_t1	1274	1095	1891	55.0903	68.3005	50.5341	18.5997	34.6566	21.9461
LMJFC_070011800_t1	981	2232	437	72.4873	77.8938	47.5789	32.5433	43.7088	33.8741
LMJFC_070012000_t1	5547	4662	358	50.6577	91.2428	64.8547	26.867	52.3196	29.3212
LMJFC_070012100_t1	394	678	1173	31.033	69.1401	42.4459	19.4162	36.8673	27.6658
LMJFC_070012200_t1	208	1395	401	80.2837	77.0065	46.4165	20.9808	45.3039	31.3616
LMJFC_070012300_t1	568	3591	602	68.537	78.5355	60.5465	49.2342	53.9103	34.6844
LMJFC_070012400_t1	1406	3774	586	76.8677	78.6762	38.5546	33.8698	47.6232	23.8549
LMJFC_070012500_t1	298	1728	840	67.8792	90.4253	53.044	30.4128	48.7344	25.8167
LMJFC_070012600_t1	119	591	359	25.6303	106.503	78.8468	8.86555	41.7699	31.6546
LMJFC_070012700_t1	143	774	34	34.3077	71.5271	38.2353	19.1608	29.938	10.7941
LMJFC_070012800_t1	616	1857	184	31.5146	76.9725	109.886	16.987	42.8918	40.0598
LMJFC_070012900_t1	1180	3315	1134	61.7576	95.0006	51.5847	24.1085	46.9092	26.4056
LMJFC_070013000_t1	211	1008	535	62.1896	76.4474	63.228	33.1422	38.7589	35.1383
LMJFC_070013100_t1	620	3360	5331	63.1645	87.8042	40.8612	27.9194	44.1313	21.4026
LMJFC_070013300_t1	26	1554	615	48.4615	80.9318	38.6488	16.4231	37.6088	22.0098
LMJFC_070013400_t1	41	501	638	13.9512	82.5549	72.7837	8.41463	28.7645	35.3746
LMJFC_070013500_t1	54	573	533	319.019	82.6265	110.201	175.63	39.7696	48.2608
LMJFC_070013600_t1	1453	5067	724	58.3008	73.8009	81.0594	28.5334	47.1415	33.9323
LMJFC_070013800_t1	208	2751	328	54.0625	72.7434	59.2561	34.7308	45.7659	37.6707
LMJFC_070013900_t1	174	564	625	43.4483	70.828	38.3872	18.3103	38.4273	23.7296
LMJFC_070014000_t1	300	1776	658	85.3667	56.9088	44.3541	36.27	34.6999	22.0122
LMJFC_070014100_t1	247	3774	282	53.5263	95.5678	69.0496	22.8583	53.9316	42.8262
LMJFC_070014200_t1	628	2382	159	66.1529	73.0306	31.8994	42.9299	34.9631	23.0314
LMJFC_070014400_t1	878	11319	704	44.1412	71.3674	51.8722	22.7312	43.1241	30.9276
LMJFC_070014500_t1	385	417	32	41.0857	73.2038	61.2188	15.3584	35.2086	25.0312
LMJFC_070014700_t1	625	888	124	34.152	60.4516	48.8871	23.4896	42.3322	41.2177
LMJFC_070014800_t1	810	3726	1137	60.6704	59.529	52.8355	27.2062	38.3145	26.3412
LMJFC_070014900_t1	1885	1209	1411	61.6244	63.895	54.5131	27.296	46.6824	27.7066
LMJFC_070015000_t1	1566	900	308	46.6839	57.89	56.3571	23.4591	37.2278	23.1169
LMJFC_070015100_t1	163	879	823	40.546	70.7395	44.0498	26.3681	42.0785	29.7606
LMJFC_070015200_t1	325	2013	1297	32.1169	64.2653	37.5382	18.92	35.8892	19.8782
LMJFC_070015300_t1	21	1059	345	45.6667	51.3654	76.7855	28.5238	17.5855	14.6812
LMJFC_070015400_t1	365	1794	551	9.81918	95.568	50.4846	6.25205	27.529	11.1379
LMJFC_070015500_t1	530	192	674	40.8604	54.0729	39.2315	14.2208	21.8698	19.5816
LMJFC_070015600_t1	2054	7200	3115	67.5769	98.3885	56.1178	23.9051	64.0185	21.2758
LMJFC_070015700_t1	4030	5934	789	69.0764	113.815	81.1407	31.2124	75.5239	51.7757
LMJFC_070015900_t1	2031	7038	3089	85.9099	107.803	85.2111	36.9148	75.8424	38.7048
LMJFC_070016000_t1	77	549	572	55	103.63	69.9441	29.8961	51.0055	32.1696
LMJFC_070016100_t1	9304	4272	671	75.3927	95.1706	92.5231	30.463	49.3059	36.8152
LMJFC_070016200_t1	167	1119	322	143.725	111.5	40.6708	59.3772	57.2046	27.8416
LMJFC_070016300_t1	829	333	763	87.6273	185.937	51.9817	38.7165	87.0541	42.6029
LMJFC_070016400_t1	2425	4071	549	62.3526	109.696	57.439	24.9229	55.7426	32.1676
LMJFC_070016600_t1	2929	1890	1616	76.3721	106.678	83.7649	27.7904	49.4841	48.0532
LMJFC_070016800_t1	308	891	2829	39.6656	94.9113	63.3761	23.2013	39.8025	32.011
LMJFC_070016900_t1	92	5535	63	41.4891	106.911	85.1429	22.6848	58.8089	33.8413
LMJFC_070017000_t1	62	1014	404	64.5	82.8609	69.1708	37.8548	38.9073	34.5767
LMJFC_070017100_t1	1373	6867	128	85.976	97.062	83.0234	40.2884	55.0106	50.9141
LMJFC_070017200_t1	289	1008	1004	129.208	122.041	86.3884	50.4464	61.9692	60.7161
LMJFC_070017300_t1	721	7350	343	70.3689	91.1669	28.8921	36.4577	58.3943	18.7813
LMJFC_070017400_t1	3594	5820	937	70.3492	96.5428	49.4034	34.3072	61.3216	33.9114
LMJFC_070017500_t1	151	3405	1047	79.9139	105.826	82.8071	28.7748	64.5545	49.319
LMJFC_070017600_t1	304	2640	570	91.8191	98.533	88.6193	44.0724	56.683	37.0351
LMJFC_070017700_t1	74	360	511	126.486	93.0361	93.5832	41.6081	30.6167	47.4951
LMJFC_070017800_t1	362	1059	2000	72.4972	121.506	94.5795	29.9972	71.1095	55.5765
LMJFC_070017900_t1	172	1017	938	45.5116	119.901	59.5235	17.2442	74.5752	40.1514
LMJFC_070018000_t1	29	489	212	53.3448	98.1881	38.0802	45.069	66.7689	21.1085
LMJFC_070018100_t1	721	3669	541	91.896	106.351	63.8983	46.8211	59.6618	39.4011
LMJFC_070018200_t1	115	348	1312	48.913	106.437	65.628	27.8609	51.7672	35.5678
LMJFC_070018300_t1	553	924	48	85.7577	108.144	77.6875	48.9385	57.4881	53.6667
LMJFC_070018400_t1	49	573	273	42.0816	67.5009	153.725	15.3878	39.4363	70.6154
LMJFC_070018500_t1	500	975	399	59.154	88.3487	87.5739	40.024	37.4195	43.4185
LMJFC_070018600_t1	335	3735	1265	71.1433	105.798	101.072	28.606	49.6112	44.4395
LMJFC_070018700_t1	161	339	517	106.05	92.8437	71.147	62.2919	50.1711	41.4236
LMJFC_070018800_t1	43	1542	65	64.3953	84.762	53.8462	18.907	52.784	36.2
LMJFC_070018900_t1	22	1506	652	43.5	80.3685	63.0322	27.4091	43.1308	31.5644
LMJFC_070019000_t1	452	2520	492	55.4071	98.5603	67.6321	28.8252	52.2829	40.8394
LMJFC_070019200_t1	63	1254	1259	56.6984	109.3	78.3924	33.6667	47.4298	32.3471
LMJFC_070019300_t1	26	921	304	186.731	114.255	58.7467	54.5769	62.3409	24.8882
LMJFC_070019600_t1	13	1089	1128	35.3846	90.3829	87.242	16.5385	51.2626	44.9672
LMJFC_070019700_t1	244	1041	144	45.3402	84.1518	110.833	27.4344	52.3727	36.625
LMJFC_070019900_t1	50	1731	285	130.86	93.1444	88.2491	77.02	40.7579	56.7614
LMJFC_070020000_t1	262	531	1593	46.9122	69.1186	61.1055	27.2672	34.9115	33.2542
LMJFC_070020200_t1	199	7629	91	83.1658	92.3966	37.8681	27.0603	49.8411	21.4835
LMJFC_070020300_t1	231	1476	2986	73.6623	92.0589	70.0532	32.671	43.71	23.7924
LMJFC_070020500_t1	349	2445	967	55.9083	75.5256	62.971	23.808	32.6458	17.1344
LMJFC_080005200_t1	107	3597	582	54.3458	78.1237	41.9742	10.5794	31.5874	17.4347
LMJFC_080005300_t1	126	822	485	29.881	84.4209	59.2619	12.381	23.7397	21.6619
LMJFC_080005400_t1	228	648	1178	45.3509	85.7855	50.4711	14.1491	24.233	18.8438
LMJFC_080005500_t1	245	690	463	72.2204	81.0957	40.3672	17.3551	31.213	11.7948
LMJFC_080005600_t1	115	228	430	85.9391	124.228	87.1326	29.5217	46.1886	33.1744
LMJFC_080005800_t1	67	558	128	113.567	89.8853	19.8438	50.4328	32.1667	7.75
LMJFC_080005900_t1	186	1890	273	118.398	104.137	97.7949	33.5376	39.6534	45.6117
LMJFC_080006000_t1	740	2058	386	90.9703	99.0233	53.1218	39.3392	44.7682	38.2228
LMJFC_080006100_t1	365	3357	355	47.7425	75.1743	80.6338	22.6795	39.0554	38.1521
LMJFC_080006200_t1	1194	1356	407	50.6055	87.5413	53.8108	21.1399	45.6475	24.1892
LMJFC_080006300_t1	524	1932	1269	49.7576	87.0704	51.0473	24.8397	42.2148	28.1221
LMJFC_080006400_t1	130	813	311	120.608	71.7724	75.9325	52.2769	36.2509	30.7556
LMJFC_080006500_t1	738	3441	1379	87.8848	70.2926	60.3299	33.7087	38.9756	26.2328
LMJFC_080006800_t1	2	3783	204	89.5	80.94	37.1029	18.5	44.3006	27.0245
LMJFC_080006900_t1	792	1323	623	69.6073	90.359	60.0385	34.2702	51.5412	32.9101
LMJFC_080007000_t1	370	702	236	72.4676	62.5442	60.0169	27.4054	34.5769	20.7119
LMJFC_080007100_t1	5484	1935	5103	49.3415	77.5711	56.9659	21.1276	36.015	27.7592
LMJFC_080007200_t1	618	885	191	39.4401	88.1288	64.2251	17.2395	48.3028	31.7958
LMJFC_080007300_t1	338	2793	1003	69.5207	81.2331	54.8674	44.3343	44.0315	36.2413
LMJFC_080007400_t1	547	1962	1262	49.3437	95.1539	56.8399	21.4205	45.3869	36.3502
LMJFC_080007500_t1	294	1512	164	52.5238	63.1124	82.1951	26.3333	42.5357	39.8049
LMJFC_080007600_t1	749	2514	392	65.9306	79.3854	45.8724	37.8438	45.9928	37.727
LMJFC_080007700_t1	241	1569	842	106.855	78.021	63.8278	45.6432	36.5182	39.3587
LMJFC_080007800_t1	155	789	457	42.3677	75.9518	90.267	31.2323	35.9392	42.7068
LMJFC_080007900_t1	228	450	553	50.1754	66.5222	59.2893	23.4518	32.72	31.3888
LMJFC_080008000_t1	870	1317	308	70.7138	66.6181	63.5519	36.1575	43.0835	33.9026
LMJFC_080008100_t1	656	2427	1278	53.9695	71.7598	72.633	27.0915	48.2542	32.4656
LMJFC_080008200_t1	527	1143	269	89.2106	85.1286	67.658	40.2144	42.2415	33.8104
LMJFC_080008300_t1	134	693	1046	29.4925	70.2626	53.8509	17.194	28.1025	27.9971
LMJFC_080008500_t1	136	759	576	83.7132	78.2938	41.4462	28.7059	38.2451	29.7431
LMJFC_080008600_t1	77	780	528	98.961	100.344	39.6288	43.8312	45.5949	25.2159
LMJFC_080008700_t1	107	678	502	116.738	82.6726	58.51	37.9626	37.326	31.8207
LMJFC_080008800_t1	160	288	224	44.8312	89.0556	49.3304	28.125	27.8368	32.5536
LMJFC_080008900_t1	923	14256	269	94.2037	71.4716	60.5093	42.3673	46.1872	42.8773
LMJFC_080009000_t1	1214	4437	2184	62.0371	64.1895	60.0701	31.6639	41.183	31.0998
LMJFC_080009100_t1	338	1734	454	51.8018	60.4008	61.2819	21.7337	42.3725	33.9868
LMJFC_080009200_t1	435	663	654	45.6276	110.353	67.9526	23.2414	39.3695	31.2829
LMJFC_080009300_t1	114	5667	363	120.412	77.772	34.8815	65.7719	45.4078	25.4573
LMJFC_080009400_t1	963	5505	174	62.4766	63.8963	86.4943	30.4964	42.9312	61.5862
LMJFC_080009500_t1	556	3567	838	57.3633	73.3639	63.7554	31.0054	41.6908	31.605
LMJFC_080009600_t1	232	4224	1761	33.1638	74.3464	44.5605	23.319	42.7678	27.3878
LMJFC_080009700_t1	696	5595	579	67.2486	73.6522	30.4957	37.2098	46.9046	20.9482
LMJFC_080009800_t1	406	2778	666	55.3473	66.8686	43.2928	32.8966	46.6631	22.3649
LMJFC_080009900_t1	196	7305	302	42.6531	69.718	64.6258	18.5408	41.718	36.1126
LMJFC_080010000_t1	72	543	825	47.5972	47.523	32.7164	20.9444	29.2523	18.0533
LMJFC_080010100_t1	252	891	2199	31.7262	73.0168	49.8304	20.0675	33.4714	33.5648
LMJFC_080010200_t1	212	354	2107	18.5094	63.8955	61.4324	12.3349	35.8107	33.206
LMJFC_080010300_t1	122	849	275	26.377	76.1496	49.3527	11.4016	47.2049	33.56
LMJFC_080010400_t1	405	1194	709	47.2864	56.6591	48.9027	41.2049	35.0762	31.4908
LMJFC_080010500_t1	111	1089	322	42.3694	73.5262	53.9783	20.6757	43.3701	20.8509
LMJFC_080010600_t1	122	2511	1048	33.2623	68.5679	40.4475	14.6885	34.3855	20.6002
LMJFC_080010700_t1	610	6984	171	37.559	65.2414	30.7135	17.718	40.2466	15.0585
LMJFC_080010800_t1	1330	4896	103	54.5677	69.1806	40.2816	36.2173	42.9022	22.2233
LMJFC_080010900_t1	253	1059	891	54.3004	89.4013	57.6689	35.6719	34.017	24.7688
LMJFC_080011000_t1	157	1038	1263	65.6624	48.1609	52.2526	22.5096	33.5424	30.304
LMJFC_080011100_t1	225	714	393	69.1644	48.7157	56.4071	25.1511	23.9384	22.6845
LMJFC_080011200_t1	404	540	1464	48.5941	52.663	41.0123	28.9257	30.1463	21.3429
LMJFC_080011300_t1	797	504	1361	46.3413	78.0754	48.8361	18.8846	38.3194	20.8692
LMJFC_080011400_t1	460	1422	4484	55.9478	81.7004	39.3343	30.8217	39.9859	18.8771
LMJFC_080011500_t1	310	432	1874	57.3645	81.6806	36.5454	24.5387	39.6042	19.1756
LMJFC_080011700_t1	1159	8469	1388	42.2804	75.6338	30.7947	20.0802	39.5489	18.3818
LMJFC_080011800_t1	1373	6567	1049	29.102	71.1212	66.7083	14.362	42.6441	32.1258
LMJFC_080011900_t1	422	900	1964	60.9052	71.1089	56.3432	21.7488	32.9511	24.1431
LMJFC_080012100_t1	625	861	1244	30.2016	81.0209	53.2982	18.5232	45.4657	25.4301
LMJFC_080012200_t1	708	3855	5780	33.2119	60.1084	54.6642	14.6003	37.786	33.201
LMJFC_080012300_t1	138	615	2509	369.399	240.956	159.56	121.812	98.7463	98.1487
LMJFC_080012400_t1	709	513	403	83.3893	69.9298	87.6228	80.7602	65.6803	71.7792
LMJFC_080012500_t1	138	615	2517	368.406	235.735	122.094	144.978	100.966	79.5058
LMJFC_080012600_t1	709	525	389	87.7109	76.7238	98.3625	84.275	69.9257	90.8638
LMJFC_080012700_t1	138	615	2513	402.036	115.07	97.6152	127.304	71.3008	69.1023
LMJFC_080012800_t1	709	525	389	85.1594	71.88	96.8149	85.4344	67.3981	90.9846
LMJFC_080012900_t1	138	600	2508	387.087	134.02	114.787	134.428	73.4883	74.9394
LMJFC_080013000_t1	709	525	389	89.1157	78.8114	238.913	79.6164	66.819	138.159
LMJFC_080013100_t1	138	600	2510	358.413	188.72	112.454	132.638	88.3	73.394
LMJFC_080013200_t1	966	480	2276	81.7453	91.8958	56.5567	77.1791	56.2729	29.6033
LMJFC_080013300_t1	670	1530	472	50.4119	109.48	31.3581	28.1985	49.3523	17.0869
LMJFC_080013400_t1	413	1908	273	41.1017	68.1216	76.5201	17.2131	38.0508	37.4359
LMJFC_080013600_t1	195	582	1592	12.7026	77.6976	53.1897	6.19487	36.378	32.2745
LMJFC_080013800_t1	196	564	1612	12.2245	53.9716	51.9249	7.41327	34.2784	31.7339
LMJFC_080014000_t1	196	564	1612	19.148	53.8794	53.8722	6.61224	34.5372	32.5403
LMJFC_080014200_t1	196	582	1593	13.7704	88.4983	52.1111	6.80612	33.7732	32.3264
LMJFC_080014400_t1	195	528	1646	17.3949	63.6534	51.8475	8.1641	32.2841	32.5146
LMJFC_080014600_t1	207	873	1816	47.5411	70.4135	39.5765	26.3333	32.2463	22.6713
LMJFC_080014700_t1	560	1200	1123	43.1339	73.585	50.4159	23.1536	27.9833	26.3428
LMJFC_080014800_t1	129	1545	539	74.814	46.2058	51.9054	30.6434	24.1074	31.3692
LMJFC_080014900_t1	500	1131	935	29.316	61.0681	34.2909	13.77	28.4138	21.6342
LMJFC_080015000_t1	3850	2022	793	43.5081	59.1939	59.314	26.7842	36.4654	36.5826
LMJFC_080015100_t1	72	6372	108	18.0278	70.1282	56.9074	25.1806	38.4	43.6204
LMJFC_080015200_t1	8	615	387	80.75	69.7252	50.8941	30.375	25.3821	25.9922
LMJFC_080015300_t1	784	420	209	40.2513	53.0738	26.311	19.1607	26.931	11.1196
LMJFC_080015400_t1	206	3456	2126	45.068	55.7072	52.1242	15.2282	33.7946	25.3358
LMJFC_080015500_t1	157	804	251	33.2611	68.5721	36.255	34.2548	37.3209	17.3865
LMJFC_080015600_t1	187	450	271	35.0856	95.0889	29.6199	17.0642	36.8133	27.3469
LMJFC_080015700_t1	232	1698	974	28.4224	70.2797	36.2187	15.9009	46.1184	22.9302
LMJFC_080015800_t1	1527	1833	1007	61.1362	66.9951	44.6465	31.998	37.0355	28.3962
LMJFC_080015900_t1	263	3126	4823	23.2738	64.7076	42.8934	9.90494	36.7633	20.3564
LMJFC_080016000_t1	215	981	672	48.9488	55.3078	42.9598	23.1814	37.7666	37.003
LMJFC_080016100_t1	627	7356	151	59.8804	63.1751	59.5166	22.6715	33.9202	39.5166
LMJFC_080016200_t1	170	1047	2014	45.7059	56.6237	50.1321	16.3824	38.9427	26.6053
LMJFC_080016300_t1	170	1332	776	43.5882	53.1261	47.5064	20.9	32.0766	25.2861
LMJFC_080016400_t1	170	1332	784	45.8824	52.6029	36.9439	17.1824	33.5691	21.1735
LMJFC_080016500_t1	170	1047	1103	45.6882	55.6915	43.7398	17.9529	36.7488	23.5576
LMJFC_080016600_t1	170	1332	807	47.4471	54.6719	35.5093	18.0706	31.6344	18.5688
LMJFC_080016700_t1	173	1047	1080	45.9075	57.3868	40.6796	22.0173	37.4862	23.3139
LMJFC_080016800_t1	173	1047	1097	46.9595	57.915	51.1595	17.0462	36.0516	26.01
LMJFC_080016900_t1	170	1047	1121	56.2471	62.9284	39.7779	16.7471	37.192	24.3657
LMJFC_080017000_t1	245	1602	67	32.8857	40.6848	70.8209	7.97143	15.2322	9.70149
LMJFC_080017500_t1	77	1092	1219	34.1039	54.3718	31.6825	12.6494	13.6374	8.35439
LMJFC_080017600_t1	27	1098	490	32.2222	55.6566	42.9041	7.44444	22.7004	21.0653
LMJFC_080017700_t1	142	1641	1028	35.9507	76.6825	30.0817	8.23944	24.6009	13.8901
LMJFC_080017800_t1	165	2610	1153	49.4	101.018	61.7997	12.1273	42.2103	29.1743
LMJFC_080017900_t1	440	1113	80	41.5477	61.4178	55.75	16.0091	23.4771	36.1125
LMJFC_080018100_t1	508	2841	96	36.6713	78.0658	78.3542	16.002	41.1866	27.6042
LMJFC_080018200_t1	382	3435	633	30.4476	85.4274	68.188	13.6335	39.7502	30.4629
LMJFC_080018300_t1	137	1281	333	35.8175	93.9594	58.2342	18.8175	35.8072	31.6336
LMJFC_080018400_t1	647	1329	718	65.4111	68.3687	59.7451	28.2875	31.2137	27.1671
LMJFC_080018500_t1	180	1257	84	93.1444	86.3914	64.2262	28.6611	46.2633	73.7143
LMJFC_080018600_t1	504	3747	398	70.5536	93.7956	71.3317	17.9464	47.051	43.7487
LMJFC_080018700_t1	353	588	268	94.017	130.634	60.0784	29.9632	49.051	37.2575
LMJFC_080018900_t1	160	1185	473	24.2563	71.1308	45	12.0375	41.216	18.1036
LMJFC_080019000_t1	610	1521	582	79.7623	104.691	103.988	41.5098	54.0585	62.0189
LMJFC_080019100_t1	401	1440	821	40.6409	57.8236	49.1011	20.5611	44.2569	28.1608
LMJFC_080019200_t1	148	300	742	86.1351	70.8867	66.3827	41.0811	41.6033	23.0216
LMJFC_080019300_t1	135	1308	56	69.2593	52.5711	28.6786	28.2	30.4121	21.0179
LMJFC_080019400_t1	117	861	1472	52.4017	176.006	117.054	22.5043	88.6318	50.788
LMJFC_080019500_t1	1270	2559	896	85.4094	185.699	114.301	37.5898	87.222	62.3895
LMJFC_080019600_t1	75	1332	770	321.56	178.391	65.3909	164.213	86.6381	52.9039
LMJFC_080019800_t1	610	1521	581	77.077	106.858	95.5473	43.4656	55.2676	57.1325
LMJFC_080019900_t1	401	1440	513	33.2219	59.7611	37.6979	17.4264	43.2306	27.7076
LMJFC_080020000_t1	148	300	727	78.1081	75.1167	68.2283	36.7432	38.0533	23.2283
LMJFC_080020100_t1	230	1308	33	14.7217	48.958	5.12121	10.0261	30.9495	7.06061
LMJFC_090005100_t1	32	435	521	35.5625	51.4322	41.3877	4.90625	14.9149	15.0269
LMJFC_090005200_t1	76	1122	173	17.5263	85.2585	57.8382	3.76316	24.4073	22.1503
LMJFC_090005300_t1	94	324	183	32.1596	60.5062	28.8962	5.5	20.7994	6.93443
LMJFC_090005500_t1	34	1860	172	50.3824	71.4215	88.0116	13.3824	29.4027	29.2267
LMJFC_090005600_t1	5	966	215	95.6	80.8571	41.4837	14.8	23.6097	16.6279
LMJFC_090005700_t1	95	750	233	27.6842	82.9227	89.5837	15.0632	32.8493	25.6781
LMJFC_090005900_t1	28	774	242	14.0714	54.3256	33.3595	6.10714	18.2183	9.07025
LMJFC_090006000_t1	144	396	1157	52.7639	60.7374	72.0242	18.5903	25.5808	21.382
LMJFC_090006100_t1	430	3705	337	38.2395	83.8089	38.546	24.1023	34.1862	14.8427
LMJFC_090006200_t1	736	738	9701	41.7337	76.9892	55.7791	17.3845	30.7981	20.3166
LMJFC_090006400_t1	482	897	11847	55.7635	81.6867	59.78	21.8485	40.0747	24.9147
LMJFC_090006500_t1	250	1749	1263	38.244	102.871	56.791	16.444	55.0966	26.0768
LMJFC_090006600_t1	553	666	330	70.528	130.689	66.697	34.1591	53.2973	35.6303
LMJFC_090006700_t1	287	2139	439	57.4774	66.5147	56.5285	27.2857	44.1421	31.0888
LMJFC_090006800_t1	201	3198	1402	52.8159	80.2311	41.3623	13.8557	38.763	19.3759
LMJFC_090006900_t1	284	1575	354	41.25	73.8216	57.8983	26.8873	36.9962	26.822
LMJFC_090007000_t1	88	405	626	21.0682	70.9012	98.6342	12.4091	56.879	46.4425
LMJFC_090007100_t1	88	375	1091	21.2386	46.136	44.0367	12.3409	35.0587	29.2906
LMJFC_090007200_t1	88	405	626	34.4318	72.1457	102.72	18.4318	65.2272	44.5304
LMJFC_090007300_t1	88	375	804	21.4432	41.5253	46.4627	13.9773	33.4853	32.5249
LMJFC_090007400_t1	88	405	626	29.9432	70.6568	95.4888	19.4205	58.7136	43.9585
LMJFC_090007500_t1	88	375	663	22.4205	39.7547	44.5279	10.8068	36.9547	30.5385
LMJFC_090007600_t1	88	405	626	29.7159	68.5877	95.3802	14.1364	66.758	46.0942
LMJFC_090007700_t1	88	375	651	19.0795	45.4613	41.9078	13.75	42.0667	34.0614
LMJFC_090007800_t1	87	375	804	37.4368	44.088	47.1132	18.6552	37.8053	31.3271
LMJFC_090007900_t1	88	405	583	25.2386	69.5877	100.202	16.6705	58.2272	45.3825
LMJFC_090008000_t1	88	375	804	22.1364	44.92	50.8607	16.1136	46.728	35.5311
LMJFC_090008100_t1	88	405	573	36.9432	63.4914	94.7993	17.9091	59.4741	44.9546
LMJFC_090008200_t1	88	369	551	28.6364	43.5935	59.0835	15.9659	43.4092	35.5862
LMJFC_090008300_t1	144	363	514	68.5069	75.0331	50.107	24.5139	31.3444	24.5798
LMJFC_090008400_t1	153	1521	14	83.7386	61.7114	16.3571	37.7124	33.4852	13.6429
LMJFC_090008500_t1	122	918	1153	25.2869	86.049	49.5403	14.041	34.0969	27.8205
LMJFC_090008600_t1	361	2442	723	39.4266	101.689	64.1079	14.9945	45.7281	33.1687
LMJFC_090008700_t1	5	1515	382	20	80.3162	23.8639	12.4	44.3472	17.3194
LMJFC_090008800_t1	984	2847	272	53.0793	71.9494	56.9154	24.8669	37.8599	39.6287
LMJFC_090008900_t1	382	2688	168	61.1126	81.8988	52.7798	25.4869	46.6492	32.9643
LMJFC_090009000_t1	28	810	237	40	67.0148	47.8861	15.1786	47.321	25.5907
LMJFC_090009100_t1	37	1866	2127	18	77.6742	39.2163	6.91892	40.194	24.4772
LMJFC_090009200_t1	110	2340	315	43.0455	57.4333	64.4794	35.6909	36.8979	31.9206
LMJFC_090009300_t1	386	3795	342	51.1269	79.6986	62.9298	17.9119	44.2427	47.6082
LMJFC_090009400_t1	172	711	32	38.1453	69.0366	16.7188	16.9128	38.4008	20.4375
LMJFC_090009500_t1	250	2664	570	120.396	58.1475	60.0281	57.592	30.9298	28.1281
LMJFC_090009600_t1	543	2757	1000	48.895	68.5847	50.163	17.3702	37.9706	23.109
LMJFC_090009700_t1	1163	2541	1526	44.6741	72.717	46.9253	18.2365	36.5057	23.0629
LMJFC_090009800_t1	377	3195	618	28.1724	84.4814	41.9757	22.1989	38.7618	23.89
LMJFC_090009900_t1	65	753	1	123.923	101.487	184	38.5538	53.5737	77
LMJFC_090010000_t1	471	2559	358	54.5966	68.0172	43.7654	19.4607	42.458	24.7263
LMJFC_090010100_t1	658	2805	321	42.9559	72.8841	54.7321	25.6505	46.698	19.8941
LMJFC_090010200_t1	110	633	480	25.8545	61.2259	44.6917	13.2091	27.4186	32.0708
LMJFC_090010300_t1	447	264	401	55.3378	69.3788	32.7681	25.7763	28.1553	15.192
LMJFC_090010400_t1	586	528	91	88.3447	70.5208	110.088	43.744	33.5473	52.8022
LMJFC_090010500_t1	379	1095	302	75.9288	85.2712	31.5132	23.5277	51.0776	33.4238
LMJFC_090010700_t1	278	5931	349	50.1187	65.2457	44.341	23.223	38.3143	17.7536
LMJFC_090010800_t1	644	1278	1896	48.3307	71.5634	45.3502	20.309	37.18	22.9631
LMJFC_090011000_t1	67	1428	938	31.8358	76.3887	44.2889	15.2836	39.2794	24.8998
LMJFC_090011100_t1	705	2994	1180	57.9645	77.7001	41.3119	26.4156	40.3457	21.7314
LMJFC_090011200_t1	618	1410	712	33.3398	57.4865	84.8399	21.3592	38.8468	52.8778
LMJFC_090011300_t1	379	1746	396	57.6755	70.0664	49.4848	25.7784	40.2669	20.346
LMJFC_090011400_t1	547	2805	193	29.8757	63.2396	18.0155	17.0951	38.5373	19.943
LMJFC_090011500_t1	918	8730	161	72.9455	69.6494	73.4472	39.719	40.7302	25.0186
LMJFC_090011600_t1	556	1959	1165	57.8471	65.12	54.4249	22.0018	34.8372	22.4283
LMJFC_090011700_t1	737	2220	460	37.9593	77.5482	45.9891	22.7327	41.5716	24.2435
LMJFC_090011800_t1	195	1236	156	63.9949	62.61	32.8077	21.1641	37.8738	42.9487
LMJFC_090011900_t1	820	4512	386	70.528	65.4379	43.7202	26.4073	39.2713	23.4016
LMJFC_090012000_t1	208	1251	291	57.7933	71.5891	40.6838	22.7981	41.1783	25.4948
LMJFC_090012100_t1	111	2316	3056	21.5135	82.6049	40.8891	11.955	37.9741	21.1806
LMJFC_090012200_t1	631	2994	1510	42.1712	70.691	38.8411	22.7417	37.0177	22.2344
LMJFC_090012300_t1	492	3336	1045	51.5915	69.6538	32.3828	22.0732	40.521	18.3254
LMJFC_090012400_t1	300	1779	169	67.3633	61.1012	44.9527	26.9933	34.3463	21.1243
LMJFC_090012500_t1	263	789	473	36.3612	67.4816	30.8161	15.3422	34.5792	26.1205
LMJFC_090012600_t1	151	1479	1381	66.0861	91.8472	62.0529	27.7483	39.9763	28.609
LMJFC_090012700_t1	1087	858	1645	43.8289	69.6678	41.5027	16.126	31.1131	17.2492
LMJFC_090012800_t1	880	2991	289	59.4284	71.0328	42.0588	24.6307	41.9766	20.1834
LMJFC_090012900_t1	412	1008	396	37.682	68.3552	76.1869	20.8932	36.5427	29.8333
LMJFC_090013000_t1	512	2514	465	56.7812	63.42	60.2129	34.2129	33.212	22.6
LMJFC_090013100_t1	397	1959	412	71.194	65.7723	28.466	37.267	37.0858	16.5194
LMJFC_090013200_t1	897	3486	633	60.9487	62.5972	62.0616	23.252	37.4857	30.5577
LMJFC_090013300_t1	111	1503	120	51.8829	70.0585	18.6167	22.3694	33.1317	23.7083
LMJFC_090013400_t1	313	1863	394	39.2492	73.9646	18.1294	23.3291	38.0698	11.835
LMJFC_090013500_t1	34	1059	18	87.1176	76.1785	42.2778	26.7647	40.7611	24.0556
LMJFC_090013600_t1	213	417	232	41.4836	141.266	62.6078	14.4038	45.6019	50.3362
LMJFC_090013700_t1	43	1110	28	27.2326	64.7441	38.9643	8.44186	43.8135	15.5714
LMJFC_090013750_t1		921			175.526			73.114
LMJFC_090013800_t1	1041	1371	558	50.0692	58.0372	47.7706	22.2959	32.3589	26.0968
LMJFC_090013900_t1	544	1551	142	51.4467	102.405	66.007	20.3676	50.7666	29.2324
LMJFC_090014000_t1	195	1020	397	40.0359	74.6029	50.4307	17.6974	35.3912	26.1637
LMJFC_090014100_t1	74	1902	123	27.6757	64.1887	25.9187	17.9324	36.4122	13.8211
LMJFC_090014200_t1	721	6696	390	47.5936	74.6596	68.6667	31.3967	39.1044	37.1205
LMJFC_090014300_t1	82	3000	407	31.4024	70.583	66.1622	16.2805	36.5737	26.0541
LMJFC_090014400_t1	445	16446	647	58.3955	68.0282	27.0726	23.7034	41.183	17.034
LMJFC_090014500_t1	505	2196	858	44.8792	87.8411	68.4487	19.5248	40.5064	23.2354
LMJFC_090014600_t1	36	699	529	99.0556	95.1302	39.4991	16.4722	39.0415	16.2741
LMJFC_090014700_t1	582	3741	130	38.6735	71.4761	40.3385	19	43.1612	36.3077
LMJFC_090014800_t1	953	3861	284	41.4848	76.3559	29.0282	22.362	45.0552	22.169
LMJFC_090014900_t1	2	645	110	8.5	74.8388	63.5	0	35.0062	24.5727
LMJFC_090015000_t1	125	1593	111	46.92	70.7345	20.5495	32.888	35.1739	10.6036
LMJFC_090015100_t1	148	2331	628	53.2027	70.6589	43.8901	30.0676	34.8052	26.7197
LMJFC_090015200_t1	93	1167	235	122.269	69.2014	41.6043	49.4516	39.9374	25.9574
LMJFC_090015300_t1	75	840	319	54.5867	57.5929	50.3824	26.9733	28.6893	26.0439
LMJFC_090015400_t1	6	321	590	78.6667	75.1433	75.0271	34.5	46.1869	39.9949
LMJFC_090015500_t1	184	1581	588	41.1793	73.9873	55.4779	19.5054	46.6989	34.398
LMJFC_090015600_t1	1392	1455	585	55.2974	78.6515	47.9385	22.796	41.8103	26.2838
LMJFC_090015700_t1	1254	7578	197	46.9777	76.7502	78.7513	22.0742	36.6784	51.8173
LMJFC_090015800_t1	51	561	772	96.1961	97.7932	40.0155	15.4118	36.3654	26.1528
LMJFC_090015900_t1	145	450	1356	25.8966	130.551	42.3761	18.5517	55.5844	25.8171
LMJFC_090016000_t1	152	450	1007	47.0724	136.491	45.6773	29.8092	53.8667	25.4508
LMJFC_090016100_t1	169	450	628	31.9763	133.493	54.5971	21.2663	54.3	21.629
LMJFC_090016200_t1	33	3675	378	54.5455	76.9722	47.9286	10.5152	42.7673	22.1878
LMJFC_090016300_t1	83	1788	50	32.1325	83.3098	70.06	11.6506	44.1896	22.96
LMJFC_090016400_t1	389	1872	463	48.2519	81.3291	51.7754	30.8612	49.0983	22.9222
LMJFC_090016500_t1	183	1215	1100	60.8579	80.7745	50.5464	26.8634	50.9243	25.7955
LMJFC_090016600_t1	1497	3015	839	58.1924	64.2458	40.4779	30.0461	37.2119	18.3266
LMJFC_090016700_t1	187	16146	307	62.0535	71.2869	53.2932	14.4866	34.5022	26.7036
LMJFC_090016800_t1	21	939	91	19.9524	26.672	11.7473	4.2381	6.90202	2.15385
LMJFC_090016900_t1	32	759	302	14.1562	26.365	38.043	3.59375	7.86561	5.41722
LMJFC_090017000_t1	84	1848	2258	27.2976	75.29	38.3246	5.94048	28.7689	13.7453
LMJFC_090017200_t1	147	270	1152	58.5646	46.9778	27.5686	17.8435	17.8296	16.5243
LMJFC_090017300_t1	407	1794	699	44.7125	70.1377	68.1559	30.3317	37.9766	30.289
LMJFC_090017400_t1	373	942	353	55.4263	50.2134	61.4448	30.6139	34.0573	30.8584
LMJFC_090017500_t1	686	2058	1117	48.4257	73.8547	50.7762	22.9621	30.397	32.8657
LMJFC_090017600_t1	557	744	1961	57.4111	76.9583	49.0714	22.0736	33.8938	25.7277
LMJFC_090017700_t1	391	792	264	74.1611	87.2664	51.7917	27.3018	51.7588	20.7614
LMJFC_090017800_t1	151	1440	1070	28.2119	73.5875	40.3888	13.1854	32.3958	22.2925
LMJFC_090017900_t1	151	1806	549	30.0066	66.6318	61.5665	14.245	35.1174	47.8015
LMJFC_090018000_t1	253	768	854	35.0593	77.6224	45.4368	12.2806	34.638	19.9742
LMJFC_090018100_t1	120	1377	2425	61.4417	93.0792	46.8074	26.2917	50.0356	24.8272
LMJFC_090018200_t1	155	729	447	30.2839	85.0357	60.4072	13.7742	49.4184	21.5257
LMJFC_090018300_t1	24	459	558	60.0833	54.7843	46.5663	31.375	26.342	20.9767
LMJFC_090018400_t1	89	528	758	30.7978	105.856	39.3813	25.4607	52.9905	21.0053
LMJFC_090018500_t1	189	864	214	101.143	75.7662	45.5607	42.0529	30.1921	32.3645
LMJFC_090018600_t1	14	2223	495	39.8571	88.646	41.2121	23.5714	49.0171	26.9111
LMJFC_090018700_t1	143	591	522	48.3986	85.6277	63.408	17.3077	50.9289	36.067
LMJFC_090018800_t1	1400	3015	530	67.6536	74.4945	35.6	31.1643	44.9101	19.8811
LMJFC_090019000_t1	68	1773	58	74.9706	75.6306	37.0172	26.8088	39.9769	40.2069
LMJFC_090019100_t1	353	4398	313	39.6629	69.8811	38.8914	21.8357	41.447	29.2716
LMJFC_090019200_t1	368	1275	526	62.5679	72.0933	51.3764	22.3016	38.5906	31.6787
LMJFC_090019300_t1	731	3867	517	61.7811	86.6718	64.2244	32.3981	43.6243	31.3985
LMJFC_090019400_t1	22	1326	11	142.045	67.316	21.6364	77.1818	42.3627	14.6364
LMJFC_090019500_t1	862	6861	297	63.8747	74.3916	90.596	32.5267	45.6713	39.1684
LMJFC_090019600_t1	274	555	1527	65.0255	101.818	61.4964	29.6861	60.3153	43.8337
LMJFC_090019700_t1	350	1950	410	51.42	60.0462	58.1829	29.2943	40.3759	37.3683
LMJFC_090019800_t1	89	1038	319	50.8876	75.9489	31	23.1124	33.658	21.5078
LMJFC_090019900_t1	59	1104	1221	75.4237	77.3841	46.4152	18.8475	36.7591	24.7265
LMJFC_090020000_t1	168	1764	734	63.1786	67.4632	40.9905	40.8869	48.6525	27.6512
LMJFC_090020100_t1	305	657	250	49.1443	111.178	64.036	22.2885	38.5677	21.888
LMJFC_090020200_t1	559	765	1287	66.864	108.116	39.418	19.7853	47.485	20.3497
LMJFC_090020300_t1	83	1053	263	68.759	122.061	54.9506	26	50.925	29.5209
LMJFC_090020400_t1	223	1818	1297	55.4933	112.402	48.2089	27.0807	55.4554	24.5813
LMJFC_090020500_t1	703	1824	1050	49.6842	88.8827	49.5762	19.4765	35.9419	24.1114
LMJFC_090020600_t1	88	336	483	105.216	76.5446	127.716	28.8864	33.3869	62.1532
LMJFC_090020700_t1	165	579	677	35.103	86.0829	41.0443	18.6	32.2211	27.87
LMJFC_090020800_t1	1137	519	678	78.0748	86.5106	67.4941	31.2322	40.3719	38.6121
LMJFC_090020900_t1	535	807	435	39.6748	85.223	62.2598	27.4673	49.4969	34.6345
LMJFC_090021000_t1	96	1812	1386	96.4271	83.6689	75.9113	42.9062	42.8057	34.0159
LMJFC_090021100_t1	183	1992	1115	30.776	70.9854	32.8744	9.13661	34.3238	20.2915
LMJFC_090021200_t1	151	1617	253	40.106	72.8188	48.0356	17.6821	39.2857	36.1462
LMJFC_090021400_t1	431	1722	156	65.9374	60.6725	37.5705	31.3132	37.4001	31.0385
LMJFC_090021500_t1	185	420	579	60.2703	81.5048	64.0933	16.173	39.9024	28.2884
LMJFC_090021600_t1	398	564	272	96.0955	56.8812	80.4081	26.8216	20.1986	27.6287
LMJFC_090021800_t1	338	1242	549	79.4142	84.3454	54.3115	34.9734	36.6892	20.9636
LMJFC_090021900_t1	232	396	322	46.4138	148.944	92.1398	16.7672	37.1717	39.5963
LMJFC_090022000_t1	248	453	102	72.125	120.155	105.353	20.5685	36.4967	33.4706
LMJFC_090022100_t1	152	360	369	57.7895	93.1278	72.271	17.7171	34.2278	29.8618
LMJFC_090022200_t1	258	2445	1195	65.0543	72.8397	54.8745	20.2054	31.9096	23.6025
LMJFC_090022300_t1	246	354	359	56.1707	77.4068	61.7187	20.5813	23.7542	34.9861
LMJFC_090022500_t1	129	366	125	43.6667	63.0738	77.336	17.845	16.2814	24.872
LMJFC_090022600_t1	503	4635	439	59.9543	89.7359	49.8269	22.7813	35.5284	16.6697
LMJFC_090022700_t1	13	1017	99	38.9231	77.3402	22.9697	14.9231	28.8584	7.91919
LMJFC_090022800_t1	117	486	180	58.9402	57.0412	19.8667	9.62393	16.9465	6.49444
LMJFC_090022900_t1	217	1824	166	91.5346	89.9254	56.2349	13.2488	24.7045	17.6024
LMJFC_090023000_t1	41	546	178	45.8537	47.5513	39.5393	9.85366	13.1117	11.2584
LMJFC_100005100_t1	227	1185	120	62.6167	87.6861	34.1417	24.9692	36.2017	34.65
LMJFC_100005200_t1	201	1980	2267	25.4577	116.974	49.5033	5.88557	39.4141	20.1244
LMJFC_100005300_t1	186	1482	1508	31.6774	77.9771	53.0809	8.1828	38.8171	15.3554
LMJFC_100005900_t1	502	2829	145	58.1175	66.1354	42.0966	11.0518	23.2785	19.3862
LMJFC_100006000_t1	398	2763	422	29.8367	63.9877	51.6209	10.6156	28.1111	24.9242
LMJFC_100006100_t1	283	1092	1312	85.6396	87.1612	74.9207	25.4523	41.8993	33.3575
LMJFC_100006200_t1	7	435	64	37	54.6368	63.2344	8.85714	30.7333	20.1562
LMJFC_100006300_t1	201	1032	49	45.7015	93.28	56.4898	16.1244	41.8537	20.3265
LMJFC_100006600_t1	173	1239	764	25.7168	67.5408	60.3586	9.12139	25.9104	26.1204
LMJFC_100006700_t1	138	774	398	35.5507	107.49	34.6281	12.8768	54.3127	20.6256
LMJFC_100006800_t1	115	1188	29	59.6087	100.441	98.5862	31.3304	47.4613	18.069
LMJFC_100006900_t1	1073	1089	5088	49.2218	111.395	45.8327	18.3141	42.0147	21.0743
LMJFC_100007000_t1	563	2208	1120	56.7496	78.7803	70.2	22.3037	40.1309	32.275
LMJFC_100007100_t1	517	2217	425	41.7892	90.6062	54.6118	20.2727	45.6143	35.5082
LMJFC_100007300_t1	1089	1116	2519	42.8577	81.957	67.2719	16.1524	38.3772	27.216
LMJFC_100007400_t1	1424	1518	1367	68.1728	83.0191	52.8478	31.4354	44.444	24.7659
LMJFC_100007600_t1	232	2025	1068	40.3276	88.723	84.7013	16.9052	36.7402	33.5225
LMJFC_100007700_t1	283	717	1640	79.5159	73.9972	50.5488	31.8021	33.0907	25.0726
LMJFC_100007750_t1		576			34.4896			21.033
LMJFC_100007800_t1	86	2004	234	66.6628	78.7685	88.2179	15.0465	42.4346	42.3077
LMJFC_100007900_t1	198	666	520	82.4141	82.1757	54.7154	31.6515	44.3979	28.3308
LMJFC_100008000_t1	212	1224	1929	81.9858	77.3742	61.508	24.9057	35.5449	31.2659
LMJFC_100008200_t1	184	1422	591	37.6359	72.379	50.4162	16.8859	43.2862	31.5195
LMJFC_100008300_t1	155	2139	87	50.3484	79.4834	48.5977	17.5677	37.6662	44.7356
LMJFC_100008400_t1	358	831	1772	61.8994	59.5415	40.1151	31.1844	31.7004	21.3781
LMJFC_100008500_t1	1406	1473	3017	47.2724	72.928	56.5658	19.7667	33.4915	27.7093
LMJFC_100008600_t1	225	1257	38	32.3911	85.2546	83.2895	16.7822	41.9952	27.3158
LMJFC_100008800_t1	289	2181	425	68.346	106.451	69.7694	29.917	56.0628	47.7412
LMJFC_100008900_t1	204	780	132	29.8431	89.9679	85.1818	18.1127	43.0115	33.5303
LMJFC_100009000_t1	236	390	1043	36.4195	42.4692	49.1352	27.8559	18.941	24.1927
LMJFC_100009100_t1	658	2796	203	51.7447	65.2893	98.4138	20.9377	43.5844	36.2956
LMJFC_100009200_t1	339	7038	530	42.1504	72.2229	71.5811	16.5782	41.9432	41.2755
LMJFC_100009300_t1	348	1308	1088	52.6092	82.2469	71.2022	26.5431	35.0596	32.8061
LMJFC_100009500_t1	695	2298	557	36.0576	65.3786	50.4022	25.6101	36.6414	23.474
LMJFC_100009600_t1	1696	2412	682	58.2871	68.5104	39.9003	34.1032	33.7056	28.9839
LMJFC_100009700_t1	458	5886	176	47.5197	54.507	65.1364	22.7664	33.8114	35.3409
LMJFC_100009900_t1	319	1305	931	26.2445	83.4881	29.0988	21.4545	44.0996	16.9592
LMJFC_100010100_t1	402	1998	3270	57.5249	81.6366	34.7205	26.005	44.7202	17.7049
LMJFC_100010200_t1	693	1788	1259	87.3319	74.2791	38.2248	32.7229	37.245	15.6672
LMJFC_100010400_t1	410	2076	5179	51.9073	90.92	53.536	25.961	39.1166	20.4605
LMJFC_100010500_t1	625	2127	3613	33.856	90.6897	84.5751	17.7216	38.2327	38.8251
LMJFC_100010600_t1	294	2199	1067	67.5442	85.7331	65.4021	41.1667	37.7885	27.1387
LMJFC_100010700_t1	314	2142	1539	65.6815	84.4454	53.885	28.1178	36.627	27.0773
LMJFC_100010800_t1	32	1770	1342	49.2188	75.3215	51.1639	35.7188	43.9729	30.3472
LMJFC_100011000_t1	369	486	2598	33.7317	48.3519	48.1747	21.9539	25.0144	23.6647
LMJFC_100011100_t1	280	498	878	58.7679	81.4639	35.8121	14.7107	46.506	15.2916
LMJFC_100011300_t1	103	252	1408	83.2913	96.1032	55.9886	22.4951	39.4127	23.4879
LMJFC_100011400_t1	333	1809	925	35.5916	72.9049	41.6162	19.4384	46.1316	35.5989
LMJFC_100011500_t1	128	1809	791	27.7031	73.3997	42.2642	17.6719	42.853	37.3502
LMJFC_100011600_t1	128	1809	793	29.8906	74.3836	39.0908	16.3828	44.911	36.3127
LMJFC_100011700_t1	128	1935	1483	32.9297	67.4078	57.1591	13.7031	37.7292	33.5725
LMJFC_100011800_t1	128	1809	1556	24.6172	71.8695	64.0938	21.0547	45.4212	29.9576
LMJFC_100011900_t1		1695			64.9776			46.6791
LMJFC_100011950_t1		846			84.1288			34.8936
LMJFC_100012100_t1	1716	1167	2433	50.7774	58.3565	40.8171	22.1317	28.3985	18.0288
LMJFC_100012300_t1	1122	20208	658	52.2656	77.3281	37.1778	21.4332	40.264	29.2888
LMJFC_100012500_t1	304	1104	1779	31.8684	65.3596	53.7206	15.8783	32.5118	33.8353
LMJFC_100012600_t1	486	222	383	61.8333	85.973	121.548	23.4362	37.8063	129.123
LMJFC_100012700_t1	235	2724	220	61.5021	63.6788	47.9045	25.7106	38.3645	34.8545
LMJFC_100012800_t1	337	3435	306	79.7062	72.8623	38.6797	34.9228	45.5307	23.768
LMJFC_100012900_t1	433	3267	292	37.5589	81.8491	94.476	17.7067	34.8249	42.589
LMJFC_100013000_t1	67	1296	118	56.2985	88.6026	39.9831	24.1194	35.4537	33.5763
LMJFC_100013100_t1	221	1116	204	45.5747	102.791	67.7941	13.4932	39.6505	20.1814
LMJFC_100013200_t1	474	1437	354	50.5992	50.5971	62.8107	13.1878	22.993	19.1271
LMJFC_100013300_t1	16	2304	218	60.0625	57.0629	52.6284	9.4375	22.5655	14.6743
LMJFC_100013400_t1	6	804	62	45.6667	60.3619	79.2742	18	16.9279	13.5968
LMJFC_100013500_t1	28	1788	79	50.6071	54.1365	68.0886	3.57143	14.1588	10.3418
LMJFC_100013600_t1	144	1509	175	60.5069	61.0517	34.4457	28.9931	36.3492	16.8171
LMJFC_100013700_t1	738	2274	1237	48.9621	68.0752	34.5764	22.0935	25.6486	15.4834
LMJFC_100013800_t1	725	1722	1014	49.1117	66.2695	50.0937	18.3214	25.7712	22.6963
LMJFC_100013900_t1	297	732	305	24.6128	61.4699	46.6066	9.68687	29.1079	21.3246
LMJFC_100014000_t1	587	1134	672	61.8348	71.7716	31.5551	27.4191	34.9268	20.3125
LMJFC_100014100_t1	1542	5829	690	45.9293	66.5636	36.6739	18.166	41.052	16.487
LMJFC_100014200_t1	176	981	616	62.1648	63.3558	31.4919	22.4489	35.844	23.3864
LMJFC_100014300_t1	675	1128	867	77.5096	76.5887	53.1857	32.1615	38.6622	23.203
LMJFC_100014400_t1	58	4974	404	43.2414	73.2431	14.0322	10.1724	41.1295	8.42822
LMJFC_100014500_t1	24	2853	488	44.4167	74.3673	36.4078	15	36.8955	21.7357
LMJFC_100014600_t1	46	1413	2395	25.8913	65.2951	24.6463	16.913	25.3029	15.2601
LMJFC_100014700_t1	487	1467	1071	32.9076	69.9966	49.7367	11.8624	27.8459	28.1036
LMJFC_100014900_t1	143	846	126	42.6503	69.5839	82.2143	26.0839	31.3404	36.2063
LMJFC_100015000_t1	327	375	1689	46.792	60.0373	43.672	17.1162	35.4107	19.3369
LMJFC_100015100_t1	839	6087	2269	41.7664	62.9001	46.9304	19.8212	39.4567	23.7096
LMJFC_100015300_t1	111	1908	310	16.1622	72.0225	55.8032	19.018	40.6305	29.2161
LMJFC_100015400_t1	841	1701	164	31.6124	59.2992	57.3902	21.2081	31.2693	43.3415
LMJFC_100015500_t1	1222	1260	969	52.2529	63.5825	39.6295	27.1424	28.8841	26.1362
LMJFC_100015600_t1	242	666	315	71.0496	90.2508	50.5302	26.0702	40.2748	27.5905
LMJFC_100015700_t1	1133	3258	178	76.4969	62.4788	72.1798	32.0609	46.6461	40.4663
LMJFC_100015800_t1	1586	5478	565	46.6822	73.6026	40.2212	24.3506	45.8195	20.8407
LMJFC_100015900_t1	522	1203	158	61.9885	79.9643	39.0253	31.2318	39.153	17.7911
LMJFC_100016000_t1	1296	4617	79	48.7778	63.1384	65.3291	22.7986	40.7745	22.4304
LMJFC_100016100_t1	30	2187	278	75.4667	93.9657	60.4748	22.6667	45.0631	26.036
LMJFC_100016200_t1	108	375	533	40.6111	83.8773	31.4259	18.3519	35.52	10.7448
LMJFC_100016300_t1	121	591	461	49.1901	62.8393	49.8308	33.4545	29.7276	31.7419
LMJFC_100016400_t1	123	393	405	14.3089	63.5115	45.3136	10.8943	42.7405	23.5778
LMJFC_100016500_t1	164	3498	330	26.5732	55.4331	35.6909	15.1402	33.3671	26.1758
LMJFC_100016600_t1	80	480	400	62.0875	66.1625	64.495	23.275	30.7625	26.8575
LMJFC_100016700_t1	343	4731	430	74.758	66.4752	16.1953	33.8309	42.9753	12.4558
LMJFC_100016800_t1	260	627	529	55.1269	71.8995	38.8431	16.8769	26.7145	31.1002
LMJFC_100016900_t1	476	600	1415	51.3193	52.575	74.9442	26.9601	23.48	38.323
LMJFC_100017025_t1		264			62.7879			45.947
LMJFC_100017100_t1	326	3939	1593	55.5429	76.5885	60.1243	31.2638	41.4638	31.6635
LMJFC_100017200_t1	232	324	623	53.2155	83.3056	56.7368	17.7112	24.2623	30.7881
LMJFC_100017300_t1	100	1602	480	32.97	69.4213	31.8854	20.35	33.6598	24.7042
LMJFC_100017400_t1	540	2418	970	59.1537	79.7175	70.2619	28.8389	49.8797	33.9196
LMJFC_100017500_t1	28	393	661	2.89286	60.2901	29.4523	1.71429	48.3206	23.5825
LMJFC_100017600_t1	184	1920	1453	49.913	69.8057	32.7536	23.7826	39.8937	16.9339
LMJFC_100017700_t1	28	393	729	1.60714	67.2061	65.2483	1.60714	46.7964	32.8299
LMJFC_100017800_t1	60	1203	63	44.6667	65.9834	63.6984	16.5833	32.1887	28.0952
LMJFC_100017900_t1	36	1026	925	72.3056	71.4912	46.0368	24.1111	31.5302	23.9859
LMJFC_100018000_t1	683	1173	1065	29.2694	77.4919	32.0798	15.6061	40.8414	23.0742
LMJFC_100018100_t1	260	1140	269	56.35	87.4281	13.0967	15.1731	43.7623	6.79554
LMJFC_100018200_t1	199	3618	692	46.0553	71.2841	67.2818	21.1256	50.9583	41.0824
LMJFC_100018300_t1	7	831	127	31	86.0012	97.9528	6	49.2816	50.9528
LMJFC_100018400_t1	133	966	261	22.5489	66.9959	46.0115	12.7368	40.2516	35.0613
LMJFC_100018500_t1	152	1779	330	34.0658	71.5863	40.0758	15.4737	44.4019	31.8758
LMJFC_100018600_t1	854	2349	2001	44.1885	74.3802	57.8661	23.7705	34.1933	30.5837
LMJFC_100018700_t1	960	537	376	65.974	60.9926	29.4415	30.3687	35.9236	19.3936
LMJFC_100018800_t1	495	534	690	40.9859	73.2154	60.4	17.4444	27.5824	41.2348
LMJFC_100019000_t1	68	1278	244	34.5	90.9319	27.7049	6.51471	34.9202	20.4385
LMJFC_100019100_t1	97	327	49	31.701	67.5505	92.3673	15.3505	28.1162	40.0408
LMJFC_100019200_t1	229	1572	806	49.7162	70.4504	45.8784	18.9432	35.8206	26.6824
LMJFC_100019300_t1	229	420	404	45.3799	110.952	19.7624	27.5764	49.2619	14.1238
LMJFC_100019400_t1	1294	4569	441	54.7597	70.8634	34.6236	26.5471	40.3336	21.3968
LMJFC_100019500_t1	472	1083	537	61.1568	96.3259	49.5456	28.6737	45.1043	23.3222
LMJFC_100019600_t1	241	1443	321	55.3402	82.1538	76.1776	25.3983	46.5821	36.972
LMJFC_100019700_t1	295	651	1861	42.1593	95.381	50.0086	19.4576	40.6436	23.3267
LMJFC_100019800_t1	562	666	1113	71.4715	90.2132	48.8976	26.306	35.5601	24.1482
LMJFC_100019900_t1	426	423	1168	42.5563	50.2577	51.7003	16.223	23.1111	29.9178
LMJFC_100020000_t1	367	1194	1153	70.3351	107.282	63.0199	20.1662	42.1759	29.2949
LMJFC_100020100_t1	522	570	465	60.9655	48.3298	57.2516	30.0479	32.3386	29.0452
LMJFC_100020200_t1	165	3189	559	119.388	84.1138	100.891	17.3091	34.2919	32.2165
LMJFC_100020300_t1	63	1704	922	71.9841	78.5968	55.8753	41.8889	34.3879	23.7234
LMJFC_100020400_t1	200	921	844	23.955	51.6775	36.8495	3.885	17.2682	18.231
LMJFC_100020500_t1	26	402	237	19.3077	74.8905	37.3924	1	27.4229	6.12236
LMJFC_100020800_t1	84	738	160	7.79762	48.1247	48.0562	3.39286	10.1667	8.9625
LMJFC_100020900_t1	4	747	36	193.25	47.9157	36.5556	125.75	14.8407	11.8333
LMJFC_100021000_t1	377	987	1225	49.5676	65.2503	42.0441	12.2865	17.0669	18.2971
LMJFC_100021100_t1	185	966	1167	44.2378	55.2153	45.3102	5.85946	14.2319	16.641
LMJFC_100021200_t1	313	957	3170	73.8562	90.6437	60.3404	17.2268	26.1369	25.2931
LMJFC_100021400_t1	257	948	161	67.4786	123.065	46.7143	32.0545	46.8059	21.5776
LMJFC_100021600_t1	196	942	314	53.0765	82.1985	51.3631	11.2245	21.6348	18.2548
LMJFC_100021700_t1	417	951	1585	68.458	137.247	48.4278	26.2494	35.3638	22.1849
LMJFC_100021800_t1	361	936	1205	58.2299	115.309	67.9494	17.313	39.1987	32.2954
LMJFC_100021900_t1	423	1482	1504	50.0709	74.8637	52.7434	18.3286	38.4818	15.6004
LMJFC_100022000_t1	202	1980	2266	30.802	114.797	49.5441	11.2723	37.7717	19.1721
LMJFC_100022100_t1	227	1185	2074	65.8767	88.4439	107.26	21.7621	36.535	51.391
LMJFC_110005200_t1	353	513	94	47.2266	59.9025	25.5957	11.0028	15.6881	7.92553
LMJFC_110005300_t1	105	1098	147	128.267	72.6302	79.3333	31.6286	25.3324	14.1769
LMJFC_110005400_t1	176	924	351	45.6534	53.5584	15.2564	9.82955	15.9361	6.24786
LMJFC_110005500_t1	89	894	222	40.3371	71.6119	35.6712	11.4494	14.1197	10.7207
LMJFC_110005600_t1	95	2877	186	16.7474	60.2026	37.7473	5.48421	21.1745	11.2849
LMJFC_110005700_t1	397	3381	770	70.4232	71.9808	52.4597	21.7683	26.648	16.5883
LMJFC_110005800_t1	390	6075	541	34.3179	49.1518	52.1571	14.9487	33.5297	21.5342
LMJFC_110005900_t1	100	678	237	45.7	85.0324	56.9873	15.52	31.2301	32.7553
LMJFC_110006000_t1	627	1581	336	75.9123	75.8147	37.747	27.8772	37.3713	17.2143
LMJFC_110006100_t1	139	1425	129	27.446	72.2856	51.093	9.99281	31.2835	17.5736
LMJFC_110006300_t1	166	1194	287	23.4096	67.8476	57.5889	12.9157	27.9799	20.3868
LMJFC_110006400_t1	564	555	302	65.7518	100.306	35.1821	28.7021	36.8288	24.1887
LMJFC_110006600_t1	283	840	229	28.7809	63.369	56.4454	11.7845	30.4238	25.1485
LMJFC_110006700_t1	314	879	452	33.793	80.3948	88.8739	18.5892	39.8441	38.3009
LMJFC_110006800_t1	30	2658	1795	114.033	74.465	49.0836	18.8333	37.6257	27.2518
LMJFC_110006900_t1	175	3069	181	74.4629	89.9394	48.8398	23.6857	37.6527	23.9227
LMJFC_110007000_t1	87	2154	147	110.011	66.0905	82.415	48.8851	35.487	38.4898
LMJFC_110007100_t1	99	591	440	24.5556	53.3046	99.1864	8.20202	31.1387	42.2409
LMJFC_110007200_t1	21	1830	442	123.476	68.4098	44.0543	23.3333	33.0033	26.4887
LMJFC_110007300_t1	31	555	173	92.9677	86.7946	55.7746	39.6774	41.6018	30.3179
LMJFC_110007400_t1	261	1332	309	30.1954	67.5578	40.3333	14.9655	29.274	20.712
LMJFC_110007800_t1	27	336	31	31.2222	45.5923	49.8387	11.4815	24.0357	27.6452
LMJFC_110007900_t1	288	1566	124	93.9306	59.629	38.0565	29.3438	34.7356	18.0806
LMJFC_110008000_t1	378	744	404	44.5608	89.7742	101.099	21.8466	47.4113	46.4678
LMJFC_110008100_t1	484	2973	967	45.3409	69.0626	49.1934	28.8409	38.4312	31.0745
LMJFC_110008200_t1	584	1785	365	58.649	71.7535	51.6822	27.0788	39.3602	29.4082
LMJFC_110008300_t1	290	1038	1826	58.5448	56.3526	71.6024	32.4517	30.7505	33.9704
LMJFC_110008400_t1	1217	1215	322	57.0748	75.6313	50.4689	33.6417	36.07	33.0839
LMJFC_110008500_t1	521	1392	465	55.6564	79.7062	64.2172	21.9175	36.5108	34.2344
LMJFC_110008600_t1	176	690	185	32.9091	57.4667	90.5459	17.7841	33.6841	45.4757
LMJFC_110008700_t1	767	5424	446	54.5489	64.3073	40.8296	39.2164	40.8564	18.9148
LMJFC_110008900_t1	3152	3672	301	60.1348	66.1536	64.4684	27.3328	37.4371	34.6279
LMJFC_110009000_t1	2248	2985	883	59.2327	85.1052	60.034	25.4858	44.7417	31.1053
LMJFC_110009100_t1	205	1506	368	75.8537	60.1434	55.5435	31.8927	32.4296	30.106
LMJFC_110009200_t1	197	762	1439	47.4721	113.466	41.3954	20.4416	41.9514	23.0229
LMJFC_110009300_t1	194	1185	917	31.6959	89.892	35.2475	14.6959	37.8084	24.8168
LMJFC_110009400_t1	209	1848	1054	49.1627	72.7614	45.3871	19.1579	42.0038	21.7875
LMJFC_110009500_t1	708	3405	791	53.9435	70.2153	55.3363	25.4887	34.2846	29.3034
LMJFC_110009600_t1	454	1527	804	66.6123	62.5553	64.5871	36.348	34.0661	28.2463
LMJFC_110009700_t1	3192	3282	1532	44.5094	67.0737	37.4948	21.9082	30.0512	22.7174
LMJFC_110009800_t1	243	2427	689	35.7572	65.2567	34.6865	20.2222	37.7326	19.6662
LMJFC_110009900_t1	263	2325	400	51.4715	73.7445	50.8825	25.3346	40.4886	26.44
LMJFC_110010000_t1	863	1935	198	59.2271	64.4129	76.601	23.5863	27.4744	36.6111
LMJFC_110010100_t1	640	1761	276	54.8266	71.8518	41.5543	19.55	35.2459	27.6304
LMJFC_110010200_t1	137	2238	105	80.2336	73.0612	34.7048	22.0219	28.5871	18.4667
LMJFC_110010300_t1	33	1932	184	92.6061	68.221	48.0217	22.1818	28.4808	13.5652
LMJFC_110010400_t1	79	2256	80	37.7722	62.9836	48.95	26.443	31.3134	18.9375
LMJFC_110010900_t1	33	3183	542	15.9394	53.7568	21.155	2	15.7326	8.47786
LMJFC_110011000_t1	112	1224	253	99.625	81.0768	32.166	14.6786	24.6757	8.83399
LMJFC_110011100_t1	114	399	306	17.8246	47.7043	49.598	7.68421	15.4637	16.2386
LMJFC_110011300_t1	356	1737	1367	51.3399	108.734	56.4894	15.9719	37.9493	24.7162
LMJFC_110011500_t1	1014	1401	1487	60.9803	51.3012	56.9516	21.4931	26.2191	22.3484
LMJFC_110011600_t1	36	2163	249	12.6944	83.5761	76.1847	8	35.9931	32.3092
LMJFC_110011700_t1	186	1944	757	49.3817	87.2366	65.3435	20.6505	34.4588	28.1532
LMJFC_110011800_t1	423	1653	1511	58.078	92.8772	59.6837	26.1915	35.5814	22.7253
LMJFC_110011900_t1	573	225	1659	73.9686	123.796	81.8632	29.6003	60.3511	42.5998
LMJFC_110012000_t1	2002	3249	654	62.9301	77.438	69.0749	25.2113	43.8864	30.5688
LMJFC_110012200_t1	730	429	610	65.0411	57.0443	37.2016	26.1055	30.1795	16.7016
LMJFC_110012600_t1	546	1605	395	76.6264	78.6555	85.8582	29.3773	42.5103	42.9418
LMJFC_110012700_t1	142	1800	679	69.4648	92.1061	41.7938	32.7254	47.4028	24.028
LMJFC_110012800_t1	8229	3231	3544	45.6951	88.5429	57.9176	18.3427	39.1461	23.219
LMJFC_110012900_t1	219	879	2277	52.5982	105.706	56.9881	15.7808	55.843	27.9073
LMJFC_110013000_t1	320	1617	966	51.3406	99.6964	58.53	24.1687	53.619	28.9545
LMJFC_110013100_t1	985	5556	461	74.4944	79.5504	54.2993	29.3543	43.6118	33.2516
LMJFC_110013300_t1	422	1926	1478	43.6445	77.5317	45.7889	12.7299	36.8988	21.5954
LMJFC_110013400_t1	451	1962	1737	71.3437	68.5413	60.6713	24.7583	36.8058	32.8238
LMJFC_110013500_t1	542	1641	4460	62.0221	92.9494	54.2141	26.2343	48.9311	23.6511
LMJFC_110013600_t1	542	1641	4465	51.9686	90.128	58.3386	22.4022	49.1261	23.7194
LMJFC_110013700_t1	543	1641	4465	170.893	91.3023	61.2645	40.0534	48.0792	23.8981
LMJFC_110013800_t1	624	1614	371	150.896	91.1902	66.6092	43.7324	46.9257	40.8032
LMJFC_110013900_t1	172	681	1371	82.9012	93.0543	61.2341	26.1453	47.4963	34.2261
LMJFC_110014000_t1	151	1230	605	74.9868	94.7618	65.6496	22.9934	40.4293	28.5306
LMJFC_110014100_t1	1058	1413	624	49.5095	76.373	86.0962	22.6304	35.6907	41.8478
LMJFC_110014200_t1	2190	1962	1669	47.984	72.9975	65.4955	24.1301	32.236	31.7753
LMJFC_110014300_t1	819	3822	412	74.5238	66.5644	32.2306	31.6667	40.2284	13.7015
LMJFC_110014400_t1	225	1335	967	58.72	84.1401	57.5698	28.7822	44.4067	30.9473
LMJFC_110014500_t1	346	618	1052	55.2254	64.9385	45.3574	22.7341	34.0518	26.0276
LMJFC_110014600_t1	26	495	696	49.0769	62.9576	44.694	7.61538	31.0444	30.5718
LMJFC_110014700_t1	73	471	1888	48.8904	66.2972	76.4804	26.7808	31.6051	45.4428
LMJFC_110014800_t1	110	771	1117	68.1909	91.5344	47.8487	18.6455	40.7847	28.9203
LMJFC_110014900_t1	88	444	165	47.7955	111.36	139.727	25.1818	55.6374	40.3697
LMJFC_110015000_t1	231	2928	1021	132	82.4874	64.6141	30.1732	46.2606	29.0656
LMJFC_110015100_t1	852	1017	3268	54.0329	67.1996	66.5979	29.0646	40.0206	27.8204
LMJFC_110015200_t1	2215	4230	1686	50.0853	77.9678	44.8321	20.8587	41.7452	19.9015
LMJFC_110015300_t1	632	1134	177	48.682	71.3236	52.3616	25.1123	38.5688	26.1243
LMJFC_110015500_t1	359	1449	655	29.2646	69.441	50.3756	12.9136	37.4948	25.174
LMJFC_110015600_t1	671	5304	716	46.8554	64.8477	41.7682	17.307	36.5413	26.5754
LMJFC_110015700_t1	783	4254	1148	35.6833	72.0277	37.6716	15.7676	37.6027	20.3476
LMJFC_110015900_t1	182	990	785	32.2143	85.7788	41.6395	16.4121	34.1939	23.6408
LMJFC_110016100_t1	189	3039	703	62.8307	73.23	58.3442	16.127	40.2698	36.7653
LMJFC_110016200_t1	89	573	773	25.3258	85.4328	42.1462	17.6854	35.2461	23.0207
LMJFC_110016300_t1	633	4659	243	67.6904	66.5744	43.716	30.9068	41.3632	26.8683
LMJFC_110016400_t1	53	1776	662	86.7925	69.4578	73.4834	36.4717	36.9854	41.21
LMJFC_110016600_t1	264	1134	729	63.9545	71.4868	49.0219	11.8295	22.2681	16.6955
LMJFC_110016700_t1	238	4431	1097	106.105	78.7035	76.5479	17.5882	32.3263	30.66
LMJFC_110016800_t1	985	1242	955	37.4904	73.8857	63.4586	22.9086	49.2134	27.1309
LMJFC_110016900_t1	10	573	600	73.3	68.9232	80.3317	6	31.9459	39.925
LMJFC_110017000_t1	25	573	455	45.16	64.7522	84.1385	11.48	33.7277	44.6308
LMJFC_110017100_t1	270	1455	638	61.9074	97.8192	45.6003	26.763	47.2364	23.7163
LMJFC_110017200_t1	781	2973	857	42.9181	87.5654	60.4632	16.5711	43.221	34.6429
LMJFC_110017300_t1	1161	2745	1070	32.6606	86.2342	61.6682	12.6624	42.1282	28.5383
LMJFC_110017400_t1	460	2067	746	49.55	79.3232	53.3029	22.437	39.7808	22.9155
LMJFC_110017500_t1	5076	3579	397	65.9088	72.7689	38.9018	30.4967	38.7334	14.5466
LMJFC_110017600_t1	72	807	1093	78.6111	97.7559	42.0997	37.125	48.5229	31.6898
LMJFC_110017700_t1	8555	2442	3505	51.1108	66.8333	38.8531	20.8501	36.604	16.5281
LMJFC_110017800_t1	172	1461	1617	50.064	72.4004	63.9765	19.0174	30.2149	32.0019
LMJFC_110018025_t1		351			90.1453			54.7179
LMJFC_110018050_t1		720			88.3111			53.3542
LMJFC_110018100_t1	1277	1563	1649	50.4518	75.8669	34.493	25.2561	37.7038	16.0309
LMJFC_110018200_t1	623	930	1635	84.6437	83.4516	70.7584	38.5169	39.4978	36.1841
LMJFC_110018300_t1	421	1440	2730	76.6888	85.4847	68.304	29.3444	39.5368	31.6491
LMJFC_110018400_t1	15	444	222	47.8	67.9685	76.4324	12.0667	43.2838	41.5135
LMJFC_110018500_t1	465	1014	394	90.1699	73.5473	91.9162	32.5957	33.0454	42.2766
LMJFC_110018600_t1	15	444	222	37	74.2905	67.9009	12.4	39.0721	39.464
LMJFC_110018700_t1	520	3477	1746	49.8904	71.6077	47.6701	22.8288	40.8473	22.7732
LMJFC_110018800_t1	156	2292	1067	80.1282	70.6305	57.6064	30.4295	46.9481	30.941
LMJFC_110018900_t1	499	1224	259	85.6994	109.351	39.1506	44.3026	38.7296	28.861
LMJFC_110019100_t1	38	393	468	85.8947	74.402	94.0833	35.8158	37.43	47.8654
LMJFC_110019200_t1	499	2079	517	60.8737	79.9538	92.0658	16.3547	36.938	42.1605
LMJFC_110019300_t1	434	552	2186	71.2696	82.5435	68.57	25.447	33.2609	32.2777
LMJFC_110019400_t1	2616	5331	1452	57.0313	67.3133	38.9904	23.7898	33.5778	21.6536
LMJFC_110019600_t1	1231	5412	1061	33.0195	40.8734	28.2969	14.1893	24.386	15.3582
LMJFC_110019800_t1	2612	5331	1452	53.5547	65.1951	41.2541	26.0245	33.2033	21.7652
LMJFC_110020000_t1	548	5385	5262	62.4891	75.7762	58.3993	26.5602	35.122	27.1914
LMJFC_110020100_t1	174	1092	181	58.0862	85.5174	45.2983	21.2529	35.9066	27.9006
LMJFC_110020200_t1	1423	5655	2459	50.6493	81.2051	47.7283	24.3415	39.1813	18.2847
LMJFC_110020300_t1	102	561	241	51.7353	63.2852	57.1992	17.1373	29.5187	21.9751
LMJFC_110020400_t1	300	1209	387	66.73	70.8958	42.8088	17.4	32.4392	17.2997
LMJFC_110020500_t1	122	1335	587	44.082	71.7109	54.833	18.4016	30.9386	32.908
LMJFC_110020600_t1	364	5316	459	47.0522	77.2536	42.2026	29.2527	44.4289	25.0566
LMJFC_110020700_t1	109	1884	1350	35	75.7633	41.5637	14.7431	29.8439	16.02
LMJFC_110020800_t1	482	603	405	50.6286	66.0216	73.3605	18.668	31.8872	27.6568
LMJFC_110020900_t1	153	1311	260	54.3922	64.8261	53.7654	21.2876	30.791	28.35
LMJFC_110021100_t1	58	1857	354	76.8621	68.1686	63.7853	21.4828	31.5358	23.1469
LMJFC_110021300_t1	82	1161	70	43.5	68.7192	105.243	11.4146	34.2593	16.1714
LMJFC_120005300_t1	28	906	168	107.857	76.149	14.6964	18.3214	17.926	14.9048
LMJFC_120005400_t1	63	648	85	87.873	82.3302	28.2118	13.3333	29.159	8.03529
LMJFC_120005500_t1	95	852	163	48.5895	68.7195	40.4417	18.3053	19.946	19.3804
LMJFC_120005600_t1	130	1404	471	60.2462	62.2251	60.983	15.1538	18.7486	26.879
LMJFC_120005700_t1	121	324	40	56.595	88.0648	45.45	12.6281	19.6019	11.35
LMJFC_120005800_t1	39	1272	405	75.8718	82.5739	46.079	21.5385	25.647	20.1185
LMJFC_120005900_t1	123	579	472	27.187	62.5596	25.5975	11.0569	14.7893	21.0784
LMJFC_120006000_t1	8	1728	250	117.875	82.3003	60.92	29.125	41.2332	39.696
LMJFC_120006100_t1	236	273	133	50.9407	104.963	79.406	29.0847	28.011	41.3083
LMJFC_120006200_t1	50	618	275	61.22	80.665	67.2182	22.66	25.5987	22.1273
LMJFC_120006300_t1	31	1446	445	45.1935	83.0083	66.7888	32.2258	37.971	32.6045
LMJFC_120006500_t1	182	828	1054	48.8022	56.6377	48.6528	30.3901	23.0906	22.5304
LMJFC_120006600_t1	622	2433	646	61.6158	79.4521	73.6347	18.2765	40.7974	39.856
LMJFC_120006700_t1	485	3897	583	52.7608	84.3095	53.1166	14.3052	46.8568	31.988
LMJFC_120006900_t1	1607	1752	2348	47.1593	72.5868	49.6129	21.44	28.6718	27.201
LMJFC_120007000_t1	218	1383	312	48.4128	80.1048	35.6891	28.6789	39.4302	15.8846
LMJFC_120007100_t1	1735	3078	255	55.2213	78.6429	63.8275	30.0669	40.2498	25.4
LMJFC_120007200_t1	355	2469	1136	58.6873	53.8287	55.3011	26.6507	27.1401	32.2729
LMJFC_120007300_t1	210	1203	161	54.2	74.192	126.596	32.1857	35.0865	52.882
LMJFC_120007400_t1	162	2730	508	46.6667	66.5784	40.4488	17.0309	36.9696	28.1713
LMJFC_120007500_t1	203	4872	1012	153.128	71.1373	78.7668	45.3202	40.6322	40.6275
LMJFC_120007600_t1	1488	3234	970	46.5316	65.3222	52.4464	23.5302	38.7199	28.7206
LMJFC_120007700_t1	277	1236	354	17.7834	75.2217	51.9746	11.8664	36.9701	38.3192
LMJFC_120007800_t1	81	888	830	19.2716	58.9685	42.847	10.9753	27.2241	29.1831
LMJFC_120007900_t1	1393	3582	117	61.9361	62.5891	65.7692	33.0826	40.7973	41.735
LMJFC_120008000_t1	104	2115	218	77.4904	75.4832	32.0138	36.1442	35.0558	21.7477
LMJFC_120008200_t1	249	2355	761	32.7952	79.5295	57.2168	11.6104	43.3958	34.2181
LMJFC_120008400_t1	1012	7806	184	45.1571	70.2457	65.0489	25.8577	40.2206	29.7826
LMJFC_120008500_t1	202	1710	314	58.6386	68.0959	14.9522	33.6584	31.4427	6.27389
LMJFC_120008600_t1	360	2124	2321	66.0667	63.5551	28.3908	26.1639	33.113	17.9044
LMJFC_120008800_t1	526	4704	337	67.9163	73.3246	38.816	30.2357	41.6375	28.4659
LMJFC_120008900_t1	60	5697	47	71.9	75.8246	21.8723	24.7667	43.8245	16.7872
LMJFC_120009000_t1	12	1935	831	21.5833	67.4713	57.8303	17	37.353	23.2587
LMJFC_120009100_t1	789	9741	1249	52.725	64.3073	43.0168	22.0406	42.1956	34.0953
LMJFC_120009200_t1	1505	2574	419	49.1037	60.8465	65.9332	34.1595	41.2339	40.9284
LMJFC_120009300_t1	201	6612	1062	35.3184	56.9577	55.967	18.791	35.0557	25.2307
LMJFC_120009500_t1	392	1689	1573	50.1709	65.8662	50.4743	19.9464	30.6637	28.2142
LMJFC_120009600_t1	113	1113	1440	81	78.9605	64.2069	23.2212	36.4322	30.4278
LMJFC_120009700_t1	108	954	263	40.3704	87.4748	70.1635	15.0741	39.218	24.1483
LMJFC_120009800_t1	5329	4383	764	47.8007	56.5122	51.394	21.0092	33.0997	24.1492
LMJFC_120009900_t1	300	1251	163	25.8567	64.3477	116.589	16.2867	33.3413	43.4294
LMJFC_120010100_t1	112	1146	1492	35.3839	51.3394	32.7299	15.6607	25.0916	16.2929
LMJFC_120010200_t1	323	1233	106	37.9721	66.3447	28.3774	25.6594	36.5856	14.4245
LMJFC_120010300_t1	175	486	920	26.4286	70.7037	67.362	12.9657	39.7695	28.9272
LMJFC_120010400_t1	148	426	1277	42.3311	85.2746	48.7768	20.7905	42.9883	26.2858
LMJFC_120010500_t1	262	2010	162	76.874	66.1861	75.6914	23.3206	38.7234	28.6543
LMJFC_120010600_t1	48	1944	386	17.75	65.3837	25.5959	5.16667	39.2335	23.0933
LMJFC_120010700_t1	458	3276	1052	28.4214	70.351	45.3489	13.7686	40.0983	18.8317
LMJFC_120010800_t1	3910	2358	6387	43.9066	100.174	45.2341	20.7074	46.7231	19.7498
LMJFC_120010900_t1	1215	2256	7306	57.9037	82.4326	40.2558	24.6362	42.1179	16.7748
LMJFC_120011100_t1	4088	1830	4473	41.2962	82.8579	41.1435	19.0947	37.4191	16.8647
LMJFC_120011300_t1	1733	912	15950	39.6671	82.9254	49.998	14.0981	38.3772	18.623
LMJFC_120011400_t1	8662	3111	567	55.5898	77.4015	49.9171	19.3499	42.7245	26.0794
LMJFC_120011600_t1	3557	456	2084	46.6371	59.9868	46.0605	16.3376	24.8289	16.7706
LMJFC_120011700_t1	166	2913	923	34.2892	44.932	16.8288	6.45783	15.0371	6.76598
LMJFC_120012200_t1	34	414	184	25.3529	48.5266	30.3315	12	12.5121	10.8315
LMJFC_120012300_t1	176	1818	467	12.7102	78.0193	63.8544	2.28977	25.3168	16.8822
LMJFC_120012400_t1	136	504	242	116.074	55.1885	59.5702	27.0221	28.3869	22.4215
LMJFC_120012600_t1	1297	1500	892	58.3485	94.032	61.602	28.8597	38.872	19.4137
LMJFC_120012800_t1	394	4110	737	55.5305	100.715	90.6594	14.6497	48.7482	34.1438
LMJFC_120012900_t1	1496	5625	880	71.5896	78.1541	45.6466	36.2059	41.2533	19.8773
LMJFC_120013100_t1	1836	5577	857	74.726	90.4095	67.2322	28.9782	53.5655	27.1167
LMJFC_120013200_t1	458	1560	651	55.024	75.1994	84.2857	24.4498	43.5481	39.106
LMJFC_120013300_t1	412	3078	154	65.0024	74.5916	90.7013	29.3641	39.4646	100.76
LMJFC_120013400_t1	939	3951	573	75.6518	79.3146	87.0314	37.8711	44.3338	44.897
LMJFC_120013500_t1	280	1494	495	59.8536	92.168	77.5414	25.5536	51.5228	33.0081
LMJFC_120013600_t1	1677	1632	1769	73.161	77.7396	58.0695	34.8843	37.9675	29.2018
LMJFC_120013700_t1	501	1875	500	56.6986	89.4608	57.404	22.3253	42.5035	33.348
LMJFC_120013800_t1	884	2865	1409	44.1572	97.7365	56.6991	21.7885	41.9738	25.5507
LMJFC_120014000_t1	133	1032	1554	17.8571	118.779	53.3719	9.63158	45.751	28.982
LMJFC_120014100_t1	374	1299	476	58.377	104.83	59.6387	24.1658	46.6582	35.8403
LMJFC_120014200_t1	361	501	276	40.1025	92.1697	32.0906	19.2493	35.004	18.8152
LMJFC_120014300_t1	250	2541	301	54.084	76.375	59.0963	20.104	43.5144	34.6179
LMJFC_120014400_t1	140	327	565	71.1786	61.1621	35.7027	29.2643	25.4343	22.9469
LMJFC_120014700_t1	29	1071	2539	194.138	80.1242	79.9697	168.793	88.4155	78.8377
LMJFC_120014800_t1	229	1995	3447	137.14	94.4907	84.951	99.8384	65.2261	61.0789
LMJFC_120014900_t1	282	1320	1096	75.766	194.912	137.358	47.9681	181.556	162.829
LMJFC_120015000_t1	229	1530	3221	128.952	78.0784	89.8715	98.5983	49.5392	65.9873
LMJFC_120015100_t1	768	1320	980	110.887	202.982	98.6286	81.0938	176.577	126.671
LMJFC_120015200_t1	229	1530	3221	140.218	80.5536	92.85	98.1616	50.3863	62.8671
LMJFC_120015300_t1	823	1320	1096	76.0158	196.562	142.929	60.7618	175.334	169.776
LMJFC_120015400_t1	229	1980	1589	139.201	190.748	82.7829	106.179	89.897	54.7546
LMJFC_120015500_t1	29	1071	2536	102.414	85.1951	79.7938	66.7241	83.6041	81.5083
LMJFC_120015600_t1	229	1644	1290	127.694	105.698	73.6101	103.886	63.2311	44.6217
LMJFC_120015700_t1	29	1071	2476	82.6207	84.9645	89.166	64.6552	84.0663	81.6187
LMJFC_120015800_t1	229	1539	2741	129.655	331.345	141.43	103.432	170.938	85.3831
LMJFC_120015900_t1	57	987	2469	141.386	83.9412	121.217	81.2807	83.7781	104.289
LMJFC_120016000_t1	229	402	72	132.14	172.697	27.8889	94.8646	127.649	26.9583
LMJFC_120016200_t1	57	987	2530	120.175	76.46	77.4549	77.4211	85.0881	74.9257
LMJFC_120016300_t1		894			259.328			117.481
LMJFC_120016350_t1		567			257.75			126.776
LMJFC_120016400_t1	57	987	2537	106.544	79.227	82.6918	79.1404	82.8288	80.1833
LMJFC_120016500_t1	229	1644	1205	123.677	126.664	91.3676	92.5022	63.3637	59.6971
LMJFC_120016600_t1	621	726	1880	553.478	515.373	262.681	280.211	297.171	274.871
LMJFC_120016700_t1	229	1713	1298	124.541	119.392	82.8582	97.8952	93.3935	55.9129
LMJFC_120016800_t1		987			76.5775			78.4965
LMJFC_120016850_t1		279			105.276			108.057
LMJFC_120016900_t1	229	1764	1213	125.057	221.316	88.9769	97.8996	116.342	63.4683
LMJFC_120017100_t1	229	1188	1051	140.664	206.158	167.876	104.524	138.799	98.844
LMJFC_120017200_t1	675	945	1673	282.603	351.532	264.038	197.04	268.647	298.571
LMJFC_120017400_t1	622	1449	1160	356.794	479.304	333.55	221.768	316.971	386.759
LMJFC_120017500_t1	226	1884	1384	286.54	223.162	225.601	187.279	136.107	127.249
LMJFC_120017700_t1	226	1890	2770	198.208	162.767	106.742	141.434	101.304	82.2585
LMJFC_120017900_t1	538	4851	259	69.2918	78.6557	86.6139	27.5911	35.7743	47.8301
LMJFC_120018000_t1	121	1950	816	61.1322	66.1779	52.8627	20.3388	33.0723	23.0196
LMJFC_120018100_t1	1346	3861	1920	52.6441	65.2295	40.8208	21.7935	33.3701	20.0797
LMJFC_120018300_t1	15	1158	2239	43.1333	61.6554	65.4189	5.66667	36.753	33.9317
LMJFC_120018400_t1	1666	2487	3516	64.1759	73.0358	45.5757	22.6981	35.1576	22.7045
LMJFC_120018500_t1	1526	3363	734	50.6881	74.543	49.3488	24.137	35.0806	27.4823
LMJFC_120018600_t1	733	2844	1166	51.2074	67.4951	89.6389	25.543	29.7359	37.0515
LMJFC_120018700_t1	651	2175	278	48.2842	83.812	50.4173	21.8817	38.2947	29.741
LMJFC_120018800_t1	86	2637	234	46.093	68.6121	31.4829	23.5233	39.3572	19.6966
LMJFC_120018900_t1	1107	4824	994	64.9846	66.4237	67.7243	29.2547	36.3968	29.5664
LMJFC_120019000_t1	378	1587	4781	34.2937	86.2023	55.794	22.5979	33.5142	29.5424
LMJFC_120019100_t1	454	3021	623	52.0463	62.6975	49.1669	18.4758	30.384	23.5714
LMJFC_120019200_t1	825	4224	329	63.9224	67.4252	63.5471	21.5806	36.4515	27.0213
LMJFC_120019400_t1	506	999	106	62.5474	51.2693	20.934	22.8123	21.3223	6.91509
LMJFC_120019500_t1	89	2607	712	114.809	74.5198	57.7022	20.3708	35.0364	34.4199
LMJFC_120019600_t1	1166	4116	532	57.2856	68.2843	61.7932	22.5249	30.984	26.2274
LMJFC_120019700_t1	283	1305	2275	39.6502	60.0008	64.9323	16.0389	24.8284	27.0993
LMJFC_120019800_t1	92	1032	1011	55.75	74.2403	57.4817	11.9565	33.7171	27.9179
LMJFC_120019900_t1	43	1965	313	46.8372	73.315	30.3834	23.5814	32.8809	13.2013
LMJFC_120020000_t1	382	642	147	60.5393	70.8567	31.1429	14.7435	27.0405	17.1224
LMJFC_120020100_t1	45	1869	308	35.2222	85.0647	48.1266	11.3111	43.0872	25.7338
LMJFC_120020200_t1	262	366	83	64.8359	64.6503	42.6145	22.7595	24.6639	9.56627
LMJFC_120020300_t1	329	2613	149	69.924	66.7535	45.0201	30.0638	29.5373	25.2416
LMJFC_120020400_t1	152	2916	666	83.4605	73.0384	71.3363	17.4539	34.3676	33.2958
LMJFC_120020500_t1	35	1863	2974	28.6	61.4648	47.3083	15.0286	25.1846	25.4388
LMJFC_120020700_t1	256	1317	257	69.1406	77.2187	44.6498	26.7539	37.445	24.1401
LMJFC_120020800_t1	85	963	302	78.0588	60.0613	91.0199	32.4706	23.5286	27.6556
LMJFC_130005100_t1	110	1953	176	108.382	73.0681	30.9773	28.7818	41.7675	18.733
LMJFC_130005200_t1	93	1176	1064	103.086	75.9388	72.8665	46.6129	39.7611	32.4455
LMJFC_130005300_t1	118	606	177	106.78	67.901	81.8362	30.2288	34.6898	25.2429
LMJFC_130005400_t1	341	885	387	60.9355	96.3299	69.3566	23.6012	41.3774	36.0181
LMJFC_130005500_t1	149	807	91	145.463	110.159	32.4066	39.2617	54.8637	18.2088
LMJFC_130005600_t1	226	1179	263	70.3982	110.937	55.2852	28.4381	52.2222	17.8745
LMJFC_130005700_t1	159	591	490	78.8868	66.4992	72.2571	34.8553	32.2267	32.5673
LMJFC_130005800_t1	957	4290	230	108.646	116.944	80.0565	51.3741	48.5131	38.013
LMJFC_130006000_t1	170	1512	788	84.5235	123.816	83.3033	24.8882	48.9299	43.9264
LMJFC_130006100_t1	105	1215	3559	71.3048	78.8996	65.2366	47.7905	38.9597	27.7367
LMJFC_130006200_t1	368	1059	532	85.2636	113.375	59.5395	32.2908	52.9934	34.0808
LMJFC_130006300_t1	207	360	459	75.058	125.358	84.1743	29.8696	60.8861	27.207
LMJFC_130006500_t1	109	2190	1388	116.073	102.252	69.4553	23.8073	50.5425	32.2803
LMJFC_130006600_t1	236	561	675	78.3136	109.643	80.7748	20.7881	61.1105	39.7689
LMJFC_130006700_t1	61	1422	181	75.0984	96.0767	30.5856	17.377	48.9958	22.7514
LMJFC_130006800_t1	396	1509	1738	74.1995	130.306	52.8838	39.7298	52.8277	26.6715
LMJFC_130006900_t1	20	1872	196	86.7	90.6907	148.061	26.95	54.3301	119.464
LMJFC_130007000_t1	37	1200	186	104.838	113.214	86.3817	35.7027	58.0208	39.0699
LMJFC_130007100_t1	143	747	4545	42.7063	189.605	73.8202	24.5245	58.2463	37.5419
LMJFC_130007200_t1	1321	2265	3117	77.6874	110.306	63.5707	36.2279	49.5969	28.2454
LMJFC_130007300_t1	889	2001	934	125.504	111.919	97.485	56.0124	56.6927	42.7752
LMJFC_130007400_t1	859	639	401	58.0151	107.628	98.1197	28.0803	50.5618	50.7282
LMJFC_130007500_t1	262	1263	473	72.8893	80.8266	83.0486	57.5573	43.3222	35.0148
LMJFC_130007600_t1	89	924	749	36.7865	109.404	77.5968	14.9775	51.2911	45.3418
LMJFC_130007800_t1	27	1602	237	101.296	95.2553	56.8059	27.037	49.4345	30.5021
LMJFC_130007900_t1	53	783	112	56.8113	79.3972	63.25	17	41.1252	50.4911
LMJFC_130008100_t1	609	5262	7	137.054	98.6079	65.5714	59.2332	60.8179	15.1429
LMJFC_130008200_t1	70	1356	392	62.1143	167.588	87.6097	15.7	74.6342	77.8903
LMJFC_130008300_t1	70	1356	392	60.1286	167.125	80.551	13.5714	77.3422	75.1276
LMJFC_130008400_t1	70	1356	391	71.2571	165.232	77.6368	17.6714	79.9499	80.3095
LMJFC_130008500_t1	70	1356	390	50.9714	159.522	74.0897	20.5571	77.2485	81.4179
LMJFC_130008600_t1	70	1356	391	58.7	163.636	76.4297	15.8714	77.6224	72.4604
LMJFC_130008700_t1	70	1356	390	52.3143	165.31	74.2641	16.0571	76.2139	78.1154
LMJFC_130008800_t1	70	1356	390	67.2286	163.221	77.1795	24.0143	76.0737	78.3692
LMJFC_130008900_t1	70	1356	390	52.5571	162.766	72.6308	17.3143	78.7773	82.1077
LMJFC_130009000_t1	70	1356	390	61.5857	166.036	72.9641	18.7286	77.2817	81.5436
LMJFC_130009100_t1	496	6096	62	47.2198	103.791	51.5645	25.4133	51.271	41.6452
LMJFC_130009200_t1	206	3291	237	46.432	105.899	60.962	24.9175	48.9927	18.0084
LMJFC_130009300_t1	306	2010	40	98.9085	96.391	65.25	32.5033	39.3423	27.075
LMJFC_130009400_t1	301	1776	239	114.203	122.971	58.7322	25.3854	47.6875	26.6527
LMJFC_130009500_t1		3273	1412		85.4971	93.6395		25.055	34.6225
LMJFC_130009600_t1	220	264	354	92.5273	90.6705	30.2062	26.7	35.4545	12.1271
LMJFC_130009700_t1	66	366	459	30.7121	85.2158	56.3268	3.25758	27.3306	20.1068
LMJFC_130009900_t1	19	1494	880	53.3684	96.5482	74.7307	1.78947	20.0857	19.1307
LMJFC_130010000_t1	492	1479	175	122.49	68.7647	75.9657	36.9858	22.8999	18.7771
LMJFC_130010100_t1	1248	1569	519	83.2516	109.043	62.6146	38.9952	38.601	28.422
LMJFC_130010200_t1	498	1539	239	81.8735	102.96	76.8703	33.3775	45.5445	29.0921
LMJFC_130010300_t1	1607	5958	106	74.3995	134.636	100.887	35.1369	58.839	27.1226
LMJFC_130010400_t1	265	750	206	61.5019	96.4493	61	29.9094	57.416	48.6748
LMJFC_130010500_t1	53	837	616	38.6981	106.338	88.7029	13.4528	58.7682	38.7679
LMJFC_130010700_t1	1000	2991	142	110.722	95.7151	50.1549	39.093	55.9529	24.2606
LMJFC_130010800_t1	407	597	249	43.7027	90.3534	55.1687	23.5528	56.66	33.4016
LMJFC_130010900_t1	272	2013	676	82.3125	112.742	36.1021	35.364	62.9647	27.4571
LMJFC_130011000_t1	9	597	507	56.4444	63.4506	52.6903	19.1111	37.3149	40.3728
LMJFC_130011100_t1	72	426	743	31.2639	158.453	122.143	12.9583	52.3192	59.2476
LMJFC_130011200_t1	2126	4695	573	70.0014	117.324	55.1099	34.6096	64.8245	41.4223
LMJFC_130011300_t1	111	978	407	61.5495	105.138	69.9975	28.8919	58.8282	29.4545
LMJFC_130011400_t1	215	894	329	63.3488	125.877	95.2371	24.8	54.1353	57.2097
LMJFC_130011500_t1	113	825	708	27.2566	106.627	67.2811	12.4602	57.3164	39.7006
LMJFC_130011600_t1	649	1281	1015	86.923	81.2935	71.7951	41.3929	44.5472	41.7557
LMJFC_130011700_t1	147	909	127	59.5034	133.475	101.079	30.9184	66.5479	40.8976
LMJFC_130011800_t1	45	4026	474	65.4	111.677	51.7848	34.1778	63.1838	25.8671
LMJFC_130011900_t1	221	1824	1365	53.6787	110.322	39.2234	20.9864	58.4748	21.2718
LMJFC_130012000_t1	294	2115	1102	49.2211	98.2974	88.686	18.9354	49.5267	45.0826
LMJFC_130012100_t1	324	1428	466	45.2438	136.238	128.12	25.6481	68.8641	67.7833
LMJFC_130012200_t1	38	1725	587	304.737	81.6794	55.0477	40.7105	55.4348	29.2164
LMJFC_130012300_t1	1226	2874	2053	59.7382	93.8431	44.7243	31.239	49.1667	27.9503
LMJFC_130012400_t1	509	4308	21	118.886	95.6922	497.762	36.1473	67.2523	190.048
LMJFC_130012500_t1	366	1299	806	34.1175	69.6482	56.1873	22.5956	47.4042	32.9814
LMJFC_130012600_t1	14	1038	405	51.8571	75.025	43.4296	20.6429	37.5761	20.8691
LMJFC_130012700_t1	259	2538	376	66.9537	79.6789	36.5186	24.5367	47.8121	21.7686
LMJFC_130012800_t1	753	2937	246	46.2483	76.1815	63.2805	21.6056	38.824	27.6626
LMJFC_130012900_t1	35	873	853	74.1714	84.3826	30.2274	31.5143	39.3895	16.5147
LMJFC_130013000_t1	218	6192	443	74.3853	80.0879	50.0135	28.8211	40.1342	28.6298
LMJFC_130013100_t1	166	1659	266	39.5241	79.9168	40.7406	19.2229	39.2465	24.1466
LMJFC_130013200_t1	96	1701	649	115.698	75.3915	51.8274	33.8854	31.9536	27.0216
LMJFC_130013300_t1	86	2082	106	41.686	78.2176	40.6226	14.5814	43.5572	19.5943
LMJFC_130013400_t1	89	678	376	50.0449	71.2198	71.9973	15.8427	39.0855	41.1064
LMJFC_130013600_t1	1462	7977	1107	48.2565	76.42	59.3604	22.2962	44.2613	30.3586
LMJFC_130013700_t1	190	759	82	50.7053	102.46	66.7683	18.1105	48.946	52.3537
LMJFC_130013800_t1	193	3711	551	53.6891	76.0124	56.4156	14.7202	39.5521	30.0744
LMJFC_130013900_t1	320	3207	647	87.3031	75.169	43.3524	34.525	41.3708	26.8995
LMJFC_130014000_t1	262	2778	1280	67.8626	81.5698	35.3078	32.7901	53.356	17.2047
LMJFC_130014100_t1	129	1035	585	31.4186	82.2976	54.7744	21.4264	45.6986	29.0325
LMJFC_130014200_t1	198	1587	841	28.3687	75.5929	33.0321	14.1869	38.3321	24.3567
LMJFC_130014300_t1	106	2097	3614	66.7925	68.0124	51.3296	30.4057	39.463	27.4754
LMJFC_130014400_t1	217	1035	371	91.8203	83.799	79.5714	40.235	40.1768	22.2022
LMJFC_130014500_t1	276	1860	222	35.1558	80.6952	50.2973	25.192	51.1484	21.9054
LMJFC_130014600_t1	593	2496	857	128.72	74.9563	42.8098	38.511	42.0312	27
LMJFC_130014700_t1	251	4572	782	20.2669	71.6177	50.3875	14.5219	46.9969	30.3453
LMJFC_130014800_t1	81	828	294	44.2099	85.0181	52.6531	30.5432	43.8937	33.3027
LMJFC_130014900_t1	165	2157	418	76.5818	100.906	53.9689	25.1394	53.1762	23.5742
LMJFC_130015000_t1	136	1452	392	117.191	55.009	35.6276	39.2353	40.2025	29.1709
LMJFC_130015100_t1	130	1698	530	152.354	95.7597	39.6491	71.1692	54.0577	24.5509
LMJFC_130015200_t1	482	1869	485	44.5622	81.6683	49.7814	20.8029	42.427	30.7649
LMJFC_130015300_t1	119	4968	214	60.3445	83.1481	73.9019	30.437	48.5745	38.7477
LMJFC_130015400_t1	129	1473	414	35.0233	91.2967	59.07	8.17829	51.2383	36.8406
LMJFC_130015500_t1	129	1389	342	20.9302	83.0907	47.307	13.3643	52.9496	24.4971
LMJFC_130015600_t1	316	984	551	30.6424	86.0407	49.7623	13.3797	40.3232	28.755
LMJFC_130015700_t1	256	3912	403	93.4062	95.5429	23.0074	32.1094	47.3816	22.464
LMJFC_130015800_t1	90	1101	279	56.6778	77.9637	91.8961	27.4444	45.0073	46.9498
LMJFC_130015900_t1	248	5169	409	66.7097	75.5266	72.2494	26.9315	44.4312	42.3056
LMJFC_130016000_t1	297	732	174	86.5421	81.0738	37.0977	29.8047	46.4454	40.5575
LMJFC_130016100_t1	118	720	165	52.2627	66.8264	55.1273	21.2373	30.2806	29.8303
LMJFC_130016200_t1	133	927	1371	18.0526	84.6073	61.0117	4.54887	33.835	38.3807
LMJFC_130016300_t1	479	6729	2561	92.1608	88.7029	38.54	41.6117	52.3619	17.2722
LMJFC_130016400_t1	3476	4338	162	52.544	95.29	65.5741	24.3861	51.7485	30.6358
LMJFC_130016500_t1	174	1317	742	34.6954	91.2354	77.2183	14.954	45.486	30.4704
LMJFC_130016600_t1	103	3228	1587	69.6796	106.941	72.7769	25.9029	52.4675	37.6471
LMJFC_130016700_t1	494	1548	1340	44.0182	94.823	79.2403	27.1619	52.3307	33.15
LMJFC_130016800_t1	13	270	201	111.462	131.856	47.6716	49.2308	38.8444	27.3532
LMJFC_130016900_t1	420	1779	830	66.2619	78.4446	82.6277	26.4857	47.0489	37.4627
LMJFC_130017000_t1	39	1212	299	59.0256	86.7261	39.796	29.7436	38.0421	30.0769
LMJFC_130017100_t1	102	963	909	147.392	74.5327	69.5149	65.8039	38.0042	28.8361
LMJFC_130017200_t1	212	609	426	41.2311	93.6617	88.8709	29.2547	39.2315	43.5329
LMJFC_130017300_t1	441	1626	221	69.8163	95.1636	33.3167	36.4218	57.9545	26.2896
LMJFC_130017400_t1	77	357	381	32.4935	102.451	83.2073	7.81818	31.7171	51.0525
LMJFC_130017500_t1	348	2133	2099	47.3305	96.27	64.9786	19.092	50.6437	30.5979
LMJFC_130017700_t1	142	558	302	67.9648	72.4606	69.6656	30.1549	35.9194	31.0132
LMJFC_130017800_t1	547	1506	4098	92.6161	96.249	61.8982	29.0878	42.6242	26.6037
LMJFC_130017900_t1	31	822	354	55.6774	92.365	121.201	19.6452	40.0231	56.8983
LMJFC_130018000_t1	72	822	1478	45.5694	91.6873	41.1272	22.9583	39.2603	29.9378
LMJFC_130018100_t1	11	1737	1223	28.2727	89.3863	54.444	15.2727	39.1336	32.0008
LMJFC_130018200_t1	198	450	675	120.49	125.16	40.9422	35	48.5867	28.5378
LMJFC_130018400_t1	300	579	1108	79.5633	97.0415	43.4305	37.8433	40.4663	25.13
LMJFC_130018600_t1	317	432	1275	48.142	80.5625	70.3286	21.0631	35.9699	25.3569
LMJFC_130018700_t1	224	2580	966	151.705	76.1326	63.8602	37.6786	43.969	38.6346
LMJFC_130018900_t1	96	984	457	116.979	78.2825	81.6499	51.0729	40.3943	33.6674
LMJFC_130019100_t1	898	2787	71	60.284	92.3584	81.9437	31.0256	52.0362	31.662
LMJFC_130019200_t1	364	591	540	56.2857	90.6988	61.2074	24.2005	32.9103	33.9389
LMJFC_130019300_t1	481	1263	1995	70.1892	138.989	71.1398	23.8482	63.4545	34.3008
LMJFC_130019400_t1	556	1395	2458	34.8867	96.21	50.9162	15.6385	42.8602	24.8605
LMJFC_130019500_t1	602	1476	883	34.4917	99.4702	84.0385	17.0648	46.0393	40.8154
LMJFC_130019600_t1	634	4167	236	70.8628	96.5887	33.2924	36.4748	51.2573	19.5381
LMJFC_130019700_t1	256	3441	713	83.6211	100.393	54.7532	43.3984	52.9608	22.0687
LMJFC_130019800_t1	824	2514	1381	51.4211	88.8039	65.3519	19.8689	46.8003	31.4634
LMJFC_130019900_t1	100	2094	1383	25.42	79.893	60.7845	6.9	30.5907	29.4772
LMJFC_130020000_t1	22	1767	349	9.18182	56.1941	56.6705	0	13.2643	17.6762
LMJFC_130020100_t1	212	1206	608	64.6085	83.665	273.102	18.5519	45.4801	109.508
LMJFC_130020200_t1	509	1974	12	59.89	79.2685	76.5	28.0786	46.3784	51.5833
LMJFC_130020300_t1	1414	4230	3201	50.5325	78.7	42.508	23.4455	42.7392	22.1318
LMJFC_130020500_t1	301	720	436	66.3854	67.9597	59.4702	27.9402	40.0014	31.2546
LMJFC_130020600_t1	807	282	654	53.0793	88.7979	44.0214	35.4238	35.0213	26.3135
LMJFC_130020700_t1	4	1902	339	30	74.9096	36.7965	18	44.1788	30.8643
LMJFC_130020800_t1	1334	3807	132	66.8553	73.87	53.4394	33.7549	41.2784	14.9848
LMJFC_130020900_t1	185	651	29	101.778	77.9263	53.3103	29.8054	37.4178	31.4483
LMJFC_130021000_t1	45	705	739	31.8222	78.4582	47.7023	17.4	40.1844	26.8606
LMJFC_130021100_t1	343	16911	566	54.4461	81.0454	43.4947	27.1283	48.8887	26.3498
LMJFC_130021300_t1	234	477	499	25.6752	88.0377	70.8818	15.4829	41.7254	31.8417
LMJFC_130021400_t1	146	2328	229	78.7055	84.8505	22.6419	29.6849	37.7375	14.5546
LMJFC_130021500_t1	1175	3234	938	55.9753	73.4756	80.9723	28.1898	39.1701	45.5938
LMJFC_130021700_t1	1637	1302	741	63.8363	101.138	48.7976	28.8864	43.9562	34.7139
LMJFC_130021900_t1	387	2838	371	39.1654	82.6195	31.8221	15.0724	48.2146	13.1213
LMJFC_130022000_t1	355	3294	2358	65.2732	81.0073	44.2727	22.2028	29.7511	21.3986
LMJFC_130022200_t1	377	1464	286	122.745	75.0232	37.0629	62.0398	39.9911	21.5035
LMJFC_130022300_t1	170	3531	1231	54.7471	92.4514	57.8473	24.9176	46.3483	25.8863
LMJFC_130022400_t1	247	1098	862	31.6842	103.685	76.3933	22.0202	49.5219	40.1137
LMJFC_130022600_t1	273	1761	167	55.4579	85.3083	49.503	31.8864	40.6235	15.3353
LMJFC_130022900_t1	299	417	542	68.7191	72.0671	66.8229	41.1538	26.3213	29.3985
LMJFC_130023000_t1	416	2253	2072	100.536	89.0431	50.2167	36.9087	50.5513	24.874
LMJFC_130023100_t1	1031	3654	752	67.6353	95.7302	96.012	31.8768	45.5646	37.8537
LMJFC_130023200_t1	495	2187	2122	48.8768	84.2922	46.4995	18.3313	43.4353	24.1202
LMJFC_130023300_t1	888	1710	1238	105.227	71.2041	48.5509	39.0721	29.6357	26.4693
LMJFC_130023400_t1	718	4734	712	74.6421	89.4267	58.5098	33.663	42.6869	30.9916
LMJFC_130023500_t1	915	1818	181	85.9005	84.5781	32.5304	35.5836	39.5649	18.5193
LMJFC_130023600_t1	283	13995	412	103.251	100.506	50.9563	26.6714	42.8962	27.9345
LMJFC_130023700_t1	151	1617	433	29.7086	80.8856	47.8568	10.0662	28.3822	23.3695
LMJFC_130023800_t1	8	321	73	209.125	107.542	17.1781	16.5	25.0436	7.13699
LMJFC_130023900_t1	116	819	303	35.681	55.2405	27.5116	5.73276	16.8632	6.0033
LMJFC_130024000_t1	133	1824	1260	33.5865	63.847	38.6643	8.95489	20.4704	10.8746
LMJFC_130024100_t1	32	1374	584	83.3438	57.4898	55.3425	15.0938	27.302	15.6695
LMJFC_130024200_t1	2200	243	299	52.7718	71.9918	83.1204	16.2218	10.8519	45.1137
LMJFC_140005200_t1	50	924	148	83.5	47.4805	39.9257	12.54	20.0498	12.2703
LMJFC_140005400_t1	52	813	207	29.0577	54.0554	37.7295	4.92308	21.8438	14.1304
LMJFC_140005500_t1	351	3069	1030	45.8575	75.6015	38.1728	15.7977	26.9977	14.0922
LMJFC_140005600_t1	82	2202	184	37.2561	60.3283	19.7065	12.2927	25.8361	10.0598
LMJFC_140005700_t1	208	576	169	31.2933	87.7066	46.0059	12.101	33.8628	21.716
LMJFC_140005800_t1	286	840	657	26.3217	53.0083	61.0639	8.65035	20.5274	23
LMJFC_140005900_t1	61	837	224	125.213	70.3501	46.183	22.8361	25.1959	18.5312
LMJFC_140006000_t1	80	1158	852	43.425	71.8428	54.0129	17.2875	34.5268	20.8063
LMJFC_140006100_t1	32	3090	274	184.312	75.9492	82.0109	21.5625	32.3686	47.365
LMJFC_140006200_t1	139	1572	233	77.2806	81.68	34.0687	33.8993	34.9243	13.8197
LMJFC_140006300_t1	156	1071	410	45.4423	48.8273	57.3829	17.8077	28.5546	24.2293
LMJFC_140006400_t1	159	1059	1240	44.9057	72.6025	40.1556	33.5786	32.0047	17.7177
LMJFC_140006500_t1	235	1578	264	74.4468	77.7719	96.1061	32.7787	39.9461	33.1705
LMJFC_140006600_t1	217	546	314	46.1382	64.6044	23.1656	13.659	34.804	12.6592
LMJFC_140006700_t1	149	1056	184	66.9933	57.4991	40.1033	23.1342	33.7936	13.0217
LMJFC_140006900_t1	1017	2058	505	29.3854	69.1788	56.0931	15.4415	37.3129	29.4634
LMJFC_140007000_t1	133	1515	647	25.3383	86.4007	48.9165	17.8271	42.8548	21.4343
LMJFC_140007100_t1	96	600	891	63.0938	128.642	45.4029	30.0938	49.695	21.6061
LMJFC_140007200_t1	260	573	122	37.8192	63.459	32.582	15.7885	30.6545	17.6639
LMJFC_140007300_t1	28	1335	377	21.6786	57.9251	65.7241	14.9643	32.9491	28.8912
LMJFC_140007400_t1	1112	1365	1302	44.5567	70.8674	66.6498	24.8219	31.8117	27.841
LMJFC_140007500_t1	582	501	1150	33.122	88.2455	78.0217	15.9089	51.8902	29.7191
LMJFC_140007600_t1	298	5532	431	17.1275	71.4413	74.7657	10.9128	42.3001	39.2436
LMJFC_140007700_t1	83	429	260	90.6506	55.4406	59.5385	30.4096	28.4219	44.3231
LMJFC_140007800_t1	176	519	1368	32.3352	82.3449	42.125	15.625	33.5954	25.4554
LMJFC_140007900_t1	439	2169	719	45.918	62.177	43.2281	18.6241	35.8986	29.331
LMJFC_140008000_t1	203	1485	165	38.5616	57.6687	26.0242	10.9557	28.5953	17.0606
LMJFC_140008100_t1	543	2895	256	40.7385	68.9769	47.8594	21.5985	39.923	33.5078
LMJFC_140008200_t1	439	843	74	18.5649	63.2017	56.4865	10.5763	31.1779	44.1216
LMJFC_140008300_t1	286	723	121	63.2378	56.426	55.8017	25.465	29.5228	36.9669
LMJFC_140008400_t1	195	858	818	29.7897	57.1993	29.7494	15.0154	34.8963	23.8692
LMJFC_140008500_t1	1574	2412	379	48.8253	59.7691	33.124	22.9905	33.7413	13.2823
LMJFC_140008600_t1	795	1851	2031	42.1107	60.0529	55.9109	16.6428	28.3209	26.2747
LMJFC_140008700_t1	2228	3261	1664	29.9241	67.7814	41.3996	16.4277	36.9169	20.0445
LMJFC_140008800_t1	282	2031	1313	30.4078	80.3604	65.3404	16.4468	34.6091	30.3473
LMJFC_140008900_t1	177	3120	312	33.4972	59.901	71.8141	8.51977	33.0965	24.9295
LMJFC_140009000_t1	810	8682	177	37.9049	60.3874	40.6441	19.6531	36.1025	15.6723
LMJFC_140009100_t1	494	1824	2276	49.7146	54.5894	38.9323	19.1296	33.9227	19.4556
LMJFC_140009200_t1	165	903	2028	30.3273	64.2824	52.1484	15.1273	24.9014	26.7056
LMJFC_140009300_t1	165	933	2358	34.5818	71.5423	56.1128	11.8364	27.1222	26.7769
LMJFC_140009400_t1	80	576	188	89.3625	47.7552	47.8351	51.7625	38.7257	20.1915
LMJFC_140009500_t1	75	3201	330	52.0933	76.6123	65.5	19.1067	39.5611	38.4364
LMJFC_140009600_t1	396	2454	327	33.4773	57.2832	36.1774	15.8258	29.6508	14.2294
LMJFC_140009700_t1	45	1317	65	21.4444	52.4814	70.5538	17.7333	31.1951	46.5385
LMJFC_140009800_t1	23	1653	180	37.8696	81.1561	24.6389	8	37.1022	23.6333
LMJFC_140010000_t1	263	987	399	38.924	84.5937	41.0351	18.9544	44.151	20.1779
LMJFC_140010100_t1	208	1380	1275	48.8462	52.7362	38.6063	19.5769	26.1384	19.2471
LMJFC_140010300_t1	226	828	2912	48.3982	69.7548	59.0069	21.5619	32.7379	30.1453
LMJFC_140010400_t1	182	831	4120	57.6099	66.6799	75.3876	19.9176	33.1733	26.5121
LMJFC_140010600_t1	618	1647	641	79.4984	98.2325	49.0671	29.0437	40.1336	20.9735
LMJFC_140010800_t1	1160	1404	1607	61.1388	82.2393	28.532	24.6017	39.7251	15.6067
LMJFC_140010900_t1	62	330	155	49.1613	132.827	89.1355	11.9677	53.0424	60.7613
LMJFC_140011000_t1	396	1515	356	74.5101	76.2568	27.3511	29.0253	40.9492	11.3904
LMJFC_140011100_t1	154	1500	797	72.1169	76.2307	72.0113	25.3961	36.2233	35.1016
LMJFC_140011200_t1	362	1089	2691	30.6022	103.084	61.0364	15.989	36.6538	23.6525
LMJFC_140011300_t1	405	1386	3896	30.1481	79.2287	44.7351	17.3358	33.5556	19.0785
LMJFC_140011400_t1	349	783	253	53.9456	75.2822	51.0909	27.9943	39.6258	25.3715
LMJFC_140011500_t1	255	3540	298	80.1961	102.724	40.6107	24.7255	57.0884	27.4094
LMJFC_140011600_t1	260	381	673	41.45	101.942	58.5646	12.6615	47.1654	34.2006
LMJFC_140011700_t1	844	4137	46	72.9585	90.5477	54.413	34.8791	48.7692	61.8913
LMJFC_140011800_t1	176	1467	320	67.6136	91.7035	59.2094	27.6477	48.9843	28.0469
LMJFC_140011900_t1	100	1413	275	158.33	104.565	158.324	38.42	54.356	69.9345
LMJFC_140012000_t1	387	1437	332	41.1809	105.94	50.5392	17.0517	55.4349	39.6717
LMJFC_140012100_t1	181	681	440	96.8508	98.4978	63.5932	33.0663	45.1233	22.9932
LMJFC_140012200_t1	262	918	2785	38.5763	73.2026	61.3533	13.9351	31.0174	22.1095
LMJFC_140012300_t1	199	843	1356	90.6382	100.458	47.795	26.5075	36.038	24.2397
LMJFC_140012400_t1	202	858	2561	79.3119	74.1317	57.7384	28.7327	29.7156	22.622
LMJFC_140012500_t1	62	855	762	100.226	56.6257	63.8819	30.0968	23.0292	24.4265
LMJFC_140013000_t1	237	885	496	35.6835	74.8023	44.3851	16.3797	32.5333	25.8387
LMJFC_140013100_t1	181	900	12173	46.4144	101.854	72.4422	23.2155	34.3544	34.1361
LMJFC_140013200_t1	180	900	1554	44.5778	102.287	88.8816	24.7722	33.2922	39.5161
LMJFC_140013300_t1	2667	1083	3004	35.8448	78.2779	75.9224	14.1672	26.1367	33.9005
LMJFC_140013400_t1	46	978	1400	29.8043	63.1902	45.4293	6.28261	26.2843	21.6643
LMJFC_140013600_t1	781	972	2837	48.9488	75.4918	69.4663	21.4264	29.1481	34.9062
LMJFC_140013700_t1	318	1128	3316	90.0283	79.9495	47.1526	32.0535	27.6259	21.0594
LMJFC_140013800_t1	405	1194	1514	50.8568	82.5427	54.9425	27.3383	32.3794	23.2041
LMJFC_140013900_t1	969	1179	1996	42.9257	72.9474	59.8357	21.3282	31.972	31.6944
LMJFC_140014100_t1	640	906	414	51.9391	101.35	79.7415	25.8094	38.8907	30.0652
LMJFC_140014200_t1	55	5874	219	21.3636	84.9343	38.5434	13.5091	55.6359	26.1872
LMJFC_140014300_t1	671	1251	435	56.2936	78.9185	44.8046	24.9493	53.4972	32.9954
LMJFC_140014400_t1	213	1191	1686	93.6385	65.6633	55.4282	32.1643	34.3451	29.468
LMJFC_140014500_t1	192	561	374	38.2344	116.014	90.0749	23.7448	50.0642	42.5722
LMJFC_140014600_t1	1188	12498	239	46.2382	84.2846	39.3096	22.3114	50.8636	23.5063
LMJFC_140014700_t1	557	1290	852	69.07	90.438	63.7711	34.1975	51.2915	29.5657
LMJFC_140014800_t1	330	3948	1563	27.5455	91.2459	53.0064	16.4333	49.3766	25.0998
LMJFC_140014900_t1	43	1734	522	65.4884	92.2347	75.0115	26.6977	50.673	47.9847
LMJFC_140015000_t1	1131	2973	837	63.3678	88.1853	76.9319	28.4624	44.9448	29.0502
LMJFC_140015100_t1	551	3759	606	50.1307	89.8042	61.2525	29.1089	53.5031	34.9472
LMJFC_140015200_t1	163	348	1948	35.7055	134.693	74.2633	13.9018	49.592	39.8722
LMJFC_140015300_t1	109	348	1751	19.1743	131.805	71.2736	13.0917	44.4799	37.0314
LMJFC_140015600_t1	109	3264	350	121.376	93.848	58.6171	32.8349	54.89	51.9886
LMJFC_140015700_t1	296	1986	552	63.3851	93.7351	66.7446	23.2095	56.0463	29.5489
LMJFC_140015800_t1	2561	2565	2714	55.4639	93.3092	78.5077	23.7388	51.2101	39.5269
LMJFC_140015900_t1	247	225	395	65.8866	110.142	40.4076	30.8988	46.6489	25.043
LMJFC_140016100_t1	25	1821	620	74.88	110.369	67.5806	22.32	54.9484	33.0355
LMJFC_140016200_t1	1296	4647	701	77.7485	87.9611	54.5649	44.537	50.5055	36.0856
LMJFC_140016300_t1	427	2586	1219	51.4754	93.2943	79.3765	27.2576	57.553	34.0172
LMJFC_140016400_t1	1566	2625	1566	66.4476	105.638	82.643	32.0868	53.0853	34.3493
LMJFC_140016500_t1	94	507	366	60.2872	79.6647	109.552	18.4468	33.6016	46.7541
LMJFC_140016600_t1	567	3348	531	73.3951	111.582	83.1977	30.1146	59.4205	42.8041
LMJFC_140016700_t1	162	864	1137	38.858	84.6007	43.657	9.98148	43.4086	22.8953
LMJFC_140016800_t1	995	1941	4810	77.7457	99.1819	60.6407	36.3638	37.6935	26.0881
LMJFC_140016900_t1	1041	1131	602	70.5965	111.011	74.7558	26.3084	63.832	41.1728
LMJFC_140017000_t1	60	1311	747	47.8833	97.0656	92.2771	28.2167	49.7551	45.7657
LMJFC_140017100_t1	162	3162		74.3148	103.754		22.5247	48.9826
LMJFC_140017200_t1	218	945	727	133.394	105.343	79.9161	41.5459	48.8561	47.7442
LMJFC_140017300_t1	259	1518	212	64.6525	112.822	85.7547	18.0579	46.0375	45.4434
LMJFC_140017500_t1	120	543	426	22.9583	76.0976	47.6831	10.2417	18.4475	16.7911
LMJFC_140017600_t1	160	624	219	93.65	44.3333	42.347	22.3438	12.0048	7.59817
LMJFC_140017800_t1	68	813	114	45.0294	88.6421	26.2807	13.9559	22.1292	7.40351
LMJFC_140017900_t1	72	12807	1193	38.1528	84.6883	43.663	17.4861	37.7735	26.2808
LMJFC_140018000_t1	1426	3126	2130	56.5456	97.0464	57.638	28.1122	48.3196	29.3817
LMJFC_140018100_t1	44	1194	371	12.2273	98.2454	49.0647	13.7045	43.5151	33.5202
LMJFC_140018200_t1	164	693	83	50.6341	95.9812	55.8916	23.8049	36.4877	26.9157
LMJFC_140018325_t1		648			89.6343			40.909
LMJFC_140018350_t1		780			65.0397			40.9487
LMJFC_140018400_t1		1437			72.1844			45.5324
LMJFC_140018500_t1	58	7842	480	34.3103	103.678	75.5458	19.2414	78.6699	50.1333
LMJFC_140018800_t1	664	6894	1261	77.7892	101.187	108.213	31.3042	221.552	51.8105
LMJFC_140018900_t1	844	2790	165	51.7062	80.1498	38.903	30.1031	48.2219	13.8909
LMJFC_140019100_t1	244	1431	800	68.9672	74.8267	78.1988	35.0697	45.9357	47.7938
LMJFC_140019200_t1	688	1083	1573	89.7718	100.149	67.0668	35.8677	48.1828	32.0846
LMJFC_140019300_t1	157	1041	212	50.4968	88.6849	87.7217	27.7771	38.61	39.6792
LMJFC_140019400_t1	159	1290	820	56.4277	125.577	66.1512	18.8994	60.9597	39.1951
LMJFC_140019500_t1	1318	2301	685	68.7967	100.613	100.975	29.0607	50.3698	45.0818
LMJFC_140019600_t1	510	2103	447	100.578	97.563	63.1141	40.8078	53.2425	38.2237
LMJFC_140019700_t1	220	1683	360	37.8136	68.0671	82.6528	28.4909	41.3523	25.3861
LMJFC_140019800_t1	35	1599	701	85.1429	91.8962	80.4693	16.4571	39.142	35.6733
LMJFC_140019900_t1	223	786	207	68.9193	82.9567	49	21.87	36.7532	31.6329
LMJFC_140020000_t1	308	2808	1334	103.724	83.2724	63.467	34.4123	48.6421	35.5217
LMJFC_140020100_t1	253	1713	760	116.395	99.39	86.6197	42.5217	48.0543	36.5961
LMJFC_140020200_t1	268	909	328	67.9776	85.5457	66.0793	30.8134	47.2838	46.3079
LMJFC_140020300_t1	244	618	770	55.1393	91.2362	35.4052	23.7582	30.8172	15
LMJFC_140020400_t1	564	459	586	46.6649	77.8649	56.3498	25.8457	30.1721	28.6416
LMJFC_140020500_t1	13	459	283	119.154	126.773	137.272	36.8462	53.8911	67.53
LMJFC_140020600_t1	96	1737	360	56.5312	79.0248	75.5	30.0521	43.8457	46.425
LMJFC_140020700_t1	153	2406	379	25.2549	68.7918	56.657	13.6863	46.4318	34.7493
LMJFC_140020800_t1	1816	1884	2607	59.6542	89.5074	66.5201	30.701	43.5111	33.443
LMJFC_140020900_t1	86	1092	1564	62.1163	79.9789	65.9974	24.0233	50.3645	34.7308
LMJFC_140021000_t1	52	1398	2194	34.8077	88.3934	58.3988	12.5385	37.5665	25.3072
LMJFC_140021100_t1	201	1695	1016	79.6866	82.3021	61.2707	37.8955	36.3552	33.0935
LMJFC_140021200_t1	846	1287	760	43.3144	85.1702	56.5934	23.5946	33.1298	27.9961
LMJFC_140021300_t1	368	1869	253	72.038	87.054	62.6522	37.788	44.2937	35.7747
LMJFC_140021500_t1	211	1581	515	40.1327	84.5332	62.2408	12.9573	39.5629	29.9903
LMJFC_140021700_t1	194	2049	287	49.3814	75.6842	35.2997	21.3093	37.4714	23.554
LMJFC_140021800_t1	475	954	514	46.1453	90.3952	32.7276	21.9916	41.456	21.572
LMJFC_140021900_t1	84	666	311	44.4286	71.8724	101.479	19.7738	31.2838	57.6881
LMJFC_140022000_t1	192	447	1383	31.3646	70.906	70.838	11.9635	27.4049	37.141
LMJFC_140022200_t1	1361	3090	396	74.1793	79.4861	93.0025	40.7656	42.7472	35.6894
LMJFC_140022400_t1	305	1668	1140	41.3246	60.3687	44.2868	17.3541	22.9988	20.1816
LMJFC_140022500_t1	306	2013	199	73.8105	73.8664	38.4372	23.6078	39.0805	26.6734
LMJFC_140022600_t1	219	5268	789	127.808	74.9389	87.147	33.7534	38.0044	35.9987
LMJFC_140022700_t1	904	2793	1944	58.9137	84.6233	77.1096	23.4458	47.3136	29.3349
LMJFC_140022800_t1	69	2058	269	65.6957	60.9203	118.041	44.7391	32.6156	38.2491
LMJFC_140022900_t1	125	423	978	29.536	61.5154	83.6881	18.864	18.1915	37.3701
LMJFC_140023000_t1	71	1455	499	29.5915	91.3223	85.1182	18.1127	40.1251	27.4549
LMJFC_140023100_t1	184	936	614	42.1359	74.8109	46.3436	17.4293	27.8579	24.9414
LMJFC_140023200_t1	409	2538	115	80.5428	80.6017	57.0261	33.709	39.2293	27.313
LMJFC_150005100_t1	73	303	200	37.0137	78.9769	43.775	11.8356	26.5776	23.485
LMJFC_150005200_t1	380	1863	282	61.4053	84.6468	61.7092	20.6395	33.7391	24.0496
LMJFC_150005300_t1	214	1278	166	80.6682	77.8631	49.9157	32.2804	34.5626	11.9277
LMJFC_150005400_t1	531	999	380	62.0113	100.021	72.3105	19.096	34.3073	32.4026
LMJFC_150005500_t1	242	840	1521	47.5661	78.6071	56.6272	12.8595	30.0833	26.3794
LMJFC_150005600_t1	169	3051	6259	26.4793	68.7686	73.8405	14.4911	30.3009	26.0505
LMJFC_150005700_t1	502	1407	742	80.3606	89.049	41.3477	43.8426	46.1016	20.376
LMJFC_150005800_t1	310	966	478	73.2581	75.8054	40.0418	33.9645	30.2909	25.9749
LMJFC_150005900_t1	707	1272	1068	61.9151	112.9	55.2875	26.273	47.2814	27.8315
LMJFC_150006000_t1	162	1695	533	33.963	74.9882	44.3039	15.2963	38.7481	23.7298
LMJFC_150006100_t1	57	2394	596	54.9474	78.1416	55.2567	29.7368	45.6341	38.5872
LMJFC_150006300_t1	491	957	8	36.9063	112.309	93.75	19.8269	37.8788	20.75
LMJFC_150006500_t1	526	1947	539	100.741	82.7227	65.1633	33.6502	47.32	41.8683
LMJFC_150006600_t1	406	648	7441	36.7365	91.1852	59.7676	11.9926	39.4198	23.4944
LMJFC_150006800_t1	544	549	919	89.5165	115.905	78.753	44.7592	50.1002	46.4211
LMJFC_150006900_t1	762	2508	1288	38.8661	68.6738	63.9247	18.4619	33.3162	29.2352
LMJFC_150007200_t1	230	1215	420	28.3391	77.1844	60.2976	13.2174	33.3333	24.1357
LMJFC_150007300_t1	739	1566	898	63.2909	81.2126	39.5702	36.0568	31.6398	24.3886
LMJFC_150007500_t1	170	1761	1081	24.2765	70.481	59.5782	11.3588	34.2731	30.457
LMJFC_150007600_t1	371	492	534	55.9272	57.7419	48.676	21.3693	25.8293	32.588
LMJFC_150007800_t1	60	882	119	45.8833	87.1474	53.521	37.7333	32.0748	52.1765
LMJFC_150007900_t1	42	669	232	96.119	50.9821	82.4655	67.2143	29.2661	40.9267
LMJFC_150008000_t1	180	1560	2213	45.6611	67.3865	63.9977	12.5722	18.8731	19.4108
LMJFC_150008100_t1	74	1125	152	57.6216	63.4142	44.3355	11.4054	13.1671	15.4803
LMJFC_150008200_t1	76	648	511	19.3816	54.7423	54.3777	1.05263	16.2299	12.8532
LMJFC_150008300_t1	78	1044	196	26.9103	44.4952	38.4184	4.34615	9.57567	8.62755
LMJFC_150008400_t1	124	1761	579	19.4113	65.749	63.639	4.96774	21.4043	12.9119
LMJFC_150008500_t1	217	1218	432	59.1198	64.2028	31.1412	18.7834	30.9401	20.9444
LMJFC_150008600_t1	315	5844	640	74.3238	68.0426	54.0187	28.3143	40.3744	26.2781
LMJFC_150008700_t1	409	1440	591	43.9095	87.4618	30.3181	23.401	37.7569	14.2657
LMJFC_150008800_t1	778	774	1291	54.5424	64.2933	57.4996	24.6337	29.3437	23.0875
LMJFC_150008900_t1	103	564	955	42.5825	100.349	56.9215	22.2039	47.6436	30.599
LMJFC_150009000_t1	126	564	1221	64.1349	99.922	49.3161	14.6349	50.6064	29.9967
LMJFC_150009100_t1	320	2403	611	47.8844	74.7603	5.76268	27.8969	40.973	7.82979
LMJFC_150009200_t1	37	441	1099	52.3784	75.6122	34.4923	14.027	31.7256	13.0937
LMJFC_150009300_t1	251	1965	1332	33.3506	67.3237	63.1532	20.5339	38.912	32.8363
LMJFC_150009400_t1	4	2286	422	1	70.8255	68.3626	2	34.888	41.8531
LMJFC_150009600_t1	2571	3069	343	49.2396	59.2737	61.7551	24.8468	32.9863	36.551
LMJFC_150009700_t1	336	1482	153	73.4286	60.9393	40.7712	30.3839	34.166	25
LMJFC_150009800_t1	209	2010	304	22.4498	67.8637	60.8717	11.5072	38.6756	34.1184
LMJFC_150009900_t1	34	3144	211	62	70.7125	60.5166	34.3235	38.0487	25.1991
LMJFC_150010000_t1	42	327	127	30.5476	60.8563	37.1339	19.4524	41.9511	14.1811
LMJFC_150010100_t1	42	327	214	36.8333	60.1651	107.911	7.69048	43.3119	66.1963
LMJFC_150010200_t1	152	1197	352	100.73	67.8438	32.0426	26.1184	35.8638	26.4119
LMJFC_150010300_t1	254	2043	156	32.6457	63.4351	31.3718	17.563	37.4963	23.3654
LMJFC_150010400_t1	228	2106	271	54.864	75.4349	35.2768	26.0219	43.6719	25.6937
LMJFC_150010500_t1	58	441	989	28	85.1995	51.0101	7.2931	31.7211	27.1375
LMJFC_150010600_t1	304	1038	422	34.7171	49.6773	42.4953	16.8322	34.3844	22.5711
LMJFC_150010800_t1	102	2142	367	50.1569	56.6032	41.248	19.8725	35.3805	20.6839
LMJFC_150010900_t1	272	3006	463	43.7537	67.1727	58.7343	32.6985	40.2422	30.8143
LMJFC_150011000_t1	151	477	589	35.7748	79.9455	52.9762	18.5364	24.6247	30.1749
LMJFC_150011100_t1	293	1146	1899	24.7201	63.4101	39.128	13.0819	32.0768	20.7678
LMJFC_150011200_t1	1200	5475	622	38.5383	61.1699	38.0129	15.1883	32.4272	26.2653
LMJFC_150011300_t1	494	2040	786	63.0223	61.8603	42.1196	28.0364	35.3941	23.0738
LMJFC_150011400_t1	273	5268	395	41.3077	60.6101	34.7671	17.4872	34.9651	17.5595
LMJFC_150011500_t1	376	1629	493	68.2261	62.3192	34.0669	30.6676	34.1737	23.5578
LMJFC_150011600_t1	1175	1002	1258	38.663	53.3812	39.8124	17.9072	23.5739	21.6725
LMJFC_150011700_t1	178	975	289	57.8146	73	38.3356	12.4213	32.8154	34.5744
LMJFC_150011800_t1	123	705	433	89.1707	48.9702	28.4873	42.1138	37.7915	19.3256
LMJFC_150012000_t1	1402	3705	1155	38.4529	55.7449	33.329	21.8431	31.9274	15.7195
LMJFC_150012200_t1	449	1572	1938	53.0356	72.243	44.7559	30.6258	28.6667	21.1713
LMJFC_150012300_t1	109	1347	310	36.7431	61.7528	81.6548	25.0275	29.0312	47.1968
LMJFC_150012500_t1	1956	3813	1079	34.1309	54.1104	28.6145	14.771	25.2583	17.7238
LMJFC_150012700_t1	1967	4209	1101	24.8587	54.3844	52.723	10.9237	30.8375	26.2371
LMJFC_150012800_t1	2973	2058	2171	28.2122	47.4475	42.5656	13.3095	29.6647	17.7959
LMJFC_150013000_t1	618	1437	1021	49.0663	86.9652	25.0989	17.7702	37.2345	11.8688
LMJFC_150013200_t1	155	3126	366	80.129	64.9488	37.0137	27.1419	34.7217	21.3743
LMJFC_150013300_t1	103	606	321	97.2524	106.81	69.8474	25.2039	31.3119	36.2087
LMJFC_150013400_t1	66	1476	172	50.3333	60.002	15.4767	20.5303	31.5508	24.2267
LMJFC_150013500_t1	59	3096	531	15.6441	61.8505	48.3051	2.20339	30.719	23.661
LMJFC_150013600_t1	800	9348	196	40.6538	61.9903	39.5357	19.145	32.4055	24.7194
LMJFC_150013700_t1	112	1968	519	61	68.7454	65.6936	27.6518	29.0803	26.1541
LMJFC_150013800_t1	359	1131	375	34.7214	77.0875	58.192	15.3844	33.7188	19.3093
LMJFC_150014000_t1	84	453	264	10.5833	85.245	38.697	6.82143	20.9801	24.1174
LMJFC_150014200_t1	2503	2034	262	50.1382	64.8417	55.6221	23.0779	38.7729	47.7786
LMJFC_150014400_t1	736	8076	65	55.1698	72.7801	22.7385	16.8519	39.6339	22.9846
LMJFC_150014600_t1	383	2001	2165	47.2115	82.4608	40.6365	19.3995	38.012	23.4656
LMJFC_150014700_t1	205	1056	550	21.2829	72.1837	40.26	10.4683	44.2112	23.7582
LMJFC_150014800_t1	81	1968	141	59.2963	70.0467	22.461	24.9136	40.4416	22.1135
LMJFC_150014900_t1	1331	4272	787	75.5928	83.0183	67.6696	35.3832	45.7116	36.4219
LMJFC_150015000_t1	457	6252	235	54.1247	85.9866	44.9489	22.4705	54.2884	40.0468
LMJFC_150015100_t1		1692			72.4013			53.8138
LMJFC_150015150_t1		339			46.5693			20.2448
LMJFC_150015200_t1	259	3102	286	46.3977	93.7721	72.2797	27.5985	48.9713	43.465
LMJFC_150015300_t1	372	891	389	40.1156	63.7306	41.3496	19.7796	30.0797	24.2314
LMJFC_150015400_t1	170	2472	180	120.265	73.9417	35.9056	42.3647	44.1185	22.7333
LMJFC_150015600_t1	415	2865	104	75.7349	100.546	53.3942	34.9855	51.5417	25.8654
LMJFC_150015700_t1	79	978	1520	63.2278	72.8528	67.2704	28.3544	38.3753	36.7493
LMJFC_150015800_t1	15	1863	112	107.467	87.0751	32.0089	19.7333	44.211	20.7946
LMJFC_150016000_t1	229	1401	155	42.7336	58.793	48.2516	16.4017	33.212	38.4645
LMJFC_150016200_t1	1065	2226	1883	55.4225	90.425	43.0053	26.507	37.0898	26.2098
LMJFC_150016300_t1	4	1656	184	25.75	87.869	65.0489	6.5	42.2379	36.2391
LMJFC_150016400_t1	190	7515	701	79.8526	69.653	32.2539	24.7632	45.1876	20.0428
LMJFC_150016500_t1	1478	2496	721	48.4723	79.5525	37.3509	25.1969	46.4575	22.8516
LMJFC_150016600_t1	249	570	248	39.743	127.965	34.1411	15.8876	54.3263	25.1452
LMJFC_150016700_t1	459	3594	349	31.9891	71.2766	37.063	17.0131	43.8829	32.0888
LMJFC_150016800_t1	57	660	381	43.8947	111.595	92.6325	20.4386	62.1288	55.4934
LMJFC_150017000_t1	183	939	392	37.0219	72.6368	46.3393	23.3005	36.5974	22.4031
LMJFC_150017100_t1	245	1233	306	54.449	73.1963	36.4771	26.1714	41.7753	21.4118
LMJFC_150017200_t1	246	2157	185	87.9878	67.7571	62.1784	37.1992	51.8748	30.2216
LMJFC_150017300_t1	83	594	757	92.4217	68.7694	42.317	37.9277	29.5152	30.7384
LMJFC_150017400_t1	71	588	119	51.8873	52.8827	29.0588	16.4648	37.5935	23.4034
LMJFC_150017500_t1	1879	3063	1260	64.3252	93.271	77.4254	27.0788	43.302	33.977
LMJFC_150017600_t1	728	1080	636	47.9341	90.0898	50.5818	21.4629	46.35	31.0173
LMJFC_150017700_t1	511	1284	195	105.697	73.2819	28	37.4599	47.3863	22.6308
LMJFC_150017800_t1	134	600	1299	39.806	77.1217	54.5335	17.9478	28.9883	31.428
LMJFC_150017900_t1	121	351	287	30.5124	41.2906	41.0244	16.8264	22.0342	27.4634
LMJFC_150018000_t1	134	573	702	30.0672	64.6283	25.1168	19.2687	24.4974	12.0627
LMJFC_150018100_t1	121	351	500	34.9669	46.208	37.796	13.9669	21.8376	22.886
LMJFC_150018200_t1	134	573	697	40.4254	65.9564	23.2812	16.4925	23.9075	10.3286
LMJFC_150018300_t1	121	351	500	25	43.8946	37.222	14.5372	22.4274	19.158
LMJFC_150018400_t1	134	573	696	42.9851	69.8988	23.056	18.2836	25.2757	11.9914
LMJFC_150018500_t1	91	351	287	14.2857	37.6553	45.0139	6.42857	20.7692	29.1394
LMJFC_150018600_t1	430	303	782	35.5767	65.7987	58.3798	14.9907	35.0198	34.4066
LMJFC_150018700_t1	106	351	287	15.5849	39.8946	47.4913	13.5189	21.9031	25.4704
LMJFC_150018800_t1	134	573	701	35.7388	65.9599	22.7218	18.8657	26.2373	11.5934
LMJFC_150018900_t1	121	351	500	23.438	41.5071	36.834	10.3554	20.4587	22.316
LMJFC_150019000_t1	134	573	697	38.6119	68.2321	22.5882	16.1791	24.712	11.1966
LMJFC_150019100_t1	91	351	500	18.9341	43.2023	35.21	9.13187	24.3675	21.954
LMJFC_150019200_t1	134	600	778	39.7164	78.345	60.6478	19.8358	30.01	35.4036
LMJFC_150019300_t1	91	351	287	30.8901	43.7009	41.9826	14.7692	24.0655	26.993
LMJFC_150019400_t1	134	600	773	42.6493	74.95	63.3519	16.0597	27.2417	32.3351
LMJFC_150019500_t1	91	351	500	32	44.7578	39.874	12.4286	19.3761	23.418
LMJFC_150019600_t1	134	600	780	36.5821	77.315	55.6897	17.4179	26.5117	35.0269
LMJFC_150019700_t1	186	1287	562	71.4892	110.409	56.847	46.2043	58.826	30.8826
LMJFC_150019800_t1	280	9651	451	89.9357	80.9533	41.765	39.0821	50.9511	35.796
LMJFC_150019900_t1	191	3762	624	51.1204	84.7677	59.0497	18.9162	44.7382	30.4439
LMJFC_150020000_t1	107	8070	301	59.486	82.6261	78.9701	17.1495	47.9975	35.0299
LMJFC_150020200_t1	38	336	425	114.553	97.369	72.7906	38.7105	45.6637	39.8565
LMJFC_150020300_t1	80	336	577	62.15	78.5833	41.792	27.375	43.4405	33.1542
LMJFC_150020400_t1	256	2379	414	60.9414	99.2308	35.6739	44.793	46.4145	20.6039
LMJFC_150020500_t1	209	1437	680	43.2775	79.8051	55.4426	34.1818	46.1921	40.2868
LMJFC_150020600_t1	559	390	370	77.7317	48.9179	38.2216	29.1145	27.4564	21.9162
LMJFC_150020700_t1	103	1473	528	89.1845	89.687	28.3996	35.6796	44.1351	21.5587
LMJFC_150020800_t1	137	1476	1541	170.423	84.063	54.5691	88.9927	45.9194	32.0487
LMJFC_150020900_t1	194	516	200	64.8144	105.986	86.73	37.8402	41.0233	48.125
LMJFC_150021000_t1	10	1224	2600	76.8	91.3644	80.9208	38.6	44.8562	38.895
LMJFC_150021200_t1	173	1602	311	41.1503	68.7428	34.9325	22.3584	41.3564	29.7942
LMJFC_150021300_t1	443	5679	502	41.2054	79.0873	52.3088	20.5372	51.1432	21.741
LMJFC_150021400_t1	732	3711	628	43.6434	91.0119	38.3806	30.5929	43.1496	26.1927
LMJFC_150021500_t1	759	4239	856	59.1397	99.8858	42.4474	29.112	53.849	28.1425
LMJFC_150021600_t1	275	2496	1339	104.913	82.9071	48.6034	37.6255	49.3822	29.6311
LMJFC_150021700_t1	2248	4278	314	55.9969	94.6372	42.1274	27.7807	51.8733	26.3631
LMJFC_150021800_t1	143	1323	564	55.2797	76.9169	65.0567	30.8322	51.3439	36.9309
LMJFC_150021900_t1	157	1116	141	60.6115	94.7661	44.6525	16.2611	49.2428	32.6312
LMJFC_150022000_t1	257	912	610	54.7821	73.7094	63.7934	35.7549	52.1743	42.0656
LMJFC_150022100_t1	178	2115	68	52.1011	101.791	121.809	21.1348	46.8823	79.8824
LMJFC_150022200_t1	9	915	294	78.5556	80.4852	52.6531	24.3333	48.5596	29.5986
LMJFC_150022300_t1	97	1218	118	33.2062	66.2126	59.1695	22.2062	42.3292	57.8814
LMJFC_150022400_t1	144	1218	342	61.5486	83.8974	53.348	26.0833	37.0263	24.4854
LMJFC_150022500_t1	64	1809	729	140.359	88.4483	55.8326	70.1875	39.2244	30.9328
LMJFC_150022600_t1	129	912	307	42.2946	86.852	54.4788	19.5349	37.8432	33.5961
LMJFC_150022700_t1	21	888	141	65.9524	104.999	53.0213	41.2857	47.2894	54.9149
LMJFC_150022800_t1	171	1437	580	72.9708	114.46	48.2431	27.1988	46.0967	29.7621
LMJFC_150022900_t1	270	3027	449	64.1333	100.364	93.4254	22.5444	57.1018	43.3786
LMJFC_150023000_t1	133	288	1110	35.797	96.7396	61.0568	10.0301	29.6597	30.2937
LMJFC_150023100_t1	122	1713	791	38.9836	98.934	70.9418	11.5492	45.526	40.2996
LMJFC_150023200_t1	157	882	1131	60.3248	102.262	46.1706	27.3758	47.3662	32.1945
LMJFC_150023300_t1	416	1380	244	41.1466	103.347	59.8279	17.2067	45.2268	26.7705
LMJFC_150023400_t1	200	378	481	62.435	36.2778	95.8399	29.62	23.1931	47.0187
LMJFC_150023500_t1	102	381	727	45.3137	83.042	71.0371	12.2451	29.1024	29.652
LMJFC_150023600_t1	273	2793	1876	86.8462	99.1446	68.2084	41.1978	44.8328	30.0229
LMJFC_150023700_t1	413	2823	2241	72.4237	108.439	58.4565	25.7748	45.3071	28.4739
LMJFC_150023800_t1	206	1935	639	52.2816	83.2434	66.6557	30.9612	36.6527	25.6839
[truncated: 6,511 more rows]

## Sheet: Table S6
Column1	Column2	Column3	Column4	Column5	Column6	Column7	Column8	Column9
Table S6: Mean PRO-seq read coverage at dSSRs
# dSSR	Chromosome	Mean PRO-seq coverage Lmj w sarkosyl 1	Mean PRO-seq coverage Lmj w sarkosyl 2	Mean PRO-seq coverage Lmj w sarkosyl 3	Mean PRO-seq coverage Lmj w/o sarkosyl 1	Mean PRO-seq coverage Lmj w/o sarkosyl 2	Mean PRO-seq coverage Lmj w/o sarkosyl 3	Centromere
01-1	1	12.1395	14.2824	15.958	9.52396	11.6403	11.4453
02-1	2	44.4939	41.0075	51.9827	22.2419	21.5657	22.868	Centromere
03-1	3	6.66682	6.65452	9.76277	3.69697	3.95356	4.23296
05-1	5	7.14682	9.64852	11.4881	4.94336	4.98761	5.61928
05-2	5	7.80742	9.77701	12.7582	4.94159	5.3603	6.62685
06-1	6	3.22264	3.50474	3.84764	1.99006	2.27211	2.47182	Centromere
06-2	6	8.17699	8.43374	9.52435	4.28424	4.47529	4.8861
07-1	7	7.30301	7.92883	8.15345	3.60337	4.0145	4.94661
07-2	7	3.9635	4.85477	5.56243	3.8627	4.05114	3.96356	Centromere
08-1	8	5.0936	6.37007	6.83278	2.68835	3.2187	3.67715	Centromere
09-1	9	26.6734	23.4838	21.4843	4.70564	3.92664	4.98679
10-1	10	14.7623	14.2693	15.8763	5.65741	5.9618	6.31552
10-2	10	25.0107	22.5575	24.46	5.78787	7.10578	6.99412
12-1	12	4.31356	5.09208	5.80852	2.77592	2.97451	3.42339	Centromere
13-1	13	8.55192	8.46695	9.17617	7.88902	8.10176	8.25253	Centromere
13-2	13	5.27084	6.82145	9.99043	2.99689	3.46938	4.9082
14-1	14	11.1401	16.3969	19.0122	8.27776	10.5757	12.45
15-1	15	16.7046	15.0268	17.2708	8.39541	8.32534	7.9378
15-2	15	10.2349	9.73617	12.5579	7.89557	8.40108	10.0091
16-1	16	8.71754	10.3295	9.74616	4.07351	5.02309	5.12826	Centromere
16-2	16	7.1467	8.26408	12.1809	3.77072	4.50813	6.31935
17-1	17	5.89395	8.79881	9.58961	4.47413	4.27948	5.38381
18-1	18	7.89069	10.3811	13.5828	7.21685	7.94862	8.33517
19-1	19	15.7309	17.2233	19.6663	6.42067	7.05305	7.91461
20-1	20	6.55508	7.98035	8.71229	3.38898	3.14649	4.88254
21-1	21	14.0652	13.6443	13.1746	7.82614	8.65654	8.77767	Centromere
21-2	21	5.19035	5.81917	6.14911	3.59221	3.98465	4.09191
21-3	21	8.2621	11.2577	13.9012	5.40334	6.66826	7.24362
22-1	22	11.3024	13.2708	15.4274	7.63135	7.80425	9.3962	Centromere
22-2	22	3.48125	3.92526	4.81771	2.42621	2.9596	3.05762
23-1	23	4.7525	6.30382	6.66454	4.79552	4.40046	4.74583	Centromere
24-1	24	9.38205	9.83564	9.70395	4.17324	3.56229	4.7089
25-1	25	5.00176	7.48965	9.21418	2.94156	2.8465	4.17418
25-2	25	8.22271	8.68301	11.1788	4.03852	4.04122	4.96063
26-1	26	7.3356	9.99811	12.8017	3.01409	4.20755	4.06883
27-1	27	7.60836	10.7628	12.587	6.27457	7.79928	9.25543
27-2	27	12.4019	15.1728	17.3916	7.88443	9.89015	11.085
27-3	27	1860.99	2231.64	2229.54	488.321	565.539	710.724	Centromere
28-1	28	13.3788	13.8482	15.686	6.40664	7.31638	8.20062
28-2	28	3.99968	4.16274	5.19713	2.92056	2.84682	3.32191	Centromere
29-1	29	6.93972	8.39446	9.17727	5.73114	6.22794	6.5209	Centromere
29-2	29	7.90224	12.0465	16.2203	4.37699	5.23709	6.905
30-1	30	2.1064	2.58845	2.81382	1.8776	2.10888	1.8942	Centromere
30-2	30	11.8678	12.5649	14.5626	6.60226	6.5769	7.3719
31-1	31	11.7306	14.7645	18.1904	8.41806	9.1753	9.60612
32-1	32	12.2113	12.306	16.9634	10.5567	10.7645	12.7591
32-2	32	4.68481	5.91283	7.63271	2.82709	3.65011	4.50521	Centromere
33-1	33	8.70617	10.9113	11.8839	5.44896	6.35768	7.70709
33-2	33	5.24802	5.45289	6.38641	5.34111	4.90121	4.61375
34-1	34	7.77939	10.1186	13.7604	5.37503	6.01658	7.0154
34-2	34	12.7891	13.9315	13.7391	6.94615	7.05102	7.70032
34-3	34	13.0982	13.2431	16.0558	5.58679	5.97599	7.11595
35-1	35	13.0315	13.1656	16.8399	7.54182	9.1971	9.90584
35-2	35	11.0947	11.9162	16.2623	5.05898	6.4662	7.38848
35-3	35	10.2566	12.2828	15.2805	5.44081	7.62867	8.1394
36-1	36	10.9205	12.3282	14.4774	4.85204	7.80373	6.64513
36-2	36	13.8389	14.2107	18.7624	5.69211	6.4581	8.20706
36-3	36	4.94819	7.39939	10.0414	2.36348	4.09786	4.31667

## Sheet: Table S7
Column1	Column2	Column3	Column4	Column5	Column6	Column7	Column8	Column9
Table S7: Mean PRO-seq read coverage at cSSRs
# cSSR	Chromosome	Mean PRO-seq coverage Lmj w sarkosyl 1	Mean PRO-seq coverage Lmj w sarkosyl 2	Mean PRO-seq coverage Lmj w sarkosyl 3	Mean PRO-seq coverage Lmj w/o sarkosyl 1	Mean PRO-seq coverage Lmj w/o sarkosyl 2	Mean PRO-seq coverage Lmj w/o sarkosyl 3	Centromere
03-1	3	58.8789	60.4208	54.6525	29.0274	34.0985	31.9678	Centromere
04-1	4	8.96923	9.7043	8.55128	5.94312	6.2288	5.84282	Centromere
05-1	5	60.3413	72.2202	54.5977	16.8428	19.686	18.3043	Centromere
05-2	5	38.6996	48.813	42.2122	33.8614	38.8333	39.6274
06-1	6	54.3886	55.459	47.5534	46.7855	49.057	45.8557
07-1	7	32.7762	38.0406	30.5711	23.3164	21.893	21.0374
08-1	8	28.1277	30.3992	24.4109	21.3745	20.4038	20.3136
09-1	9	16.1189	15.9801	13.1451	6.4824	6.51489	5.84101	Centromere
09-2	9	39.5956	41.5947	35.0545	15.6203	16.9549	16.2866
10-1	10	25.7025	27.922	24.3953	32.0137	31.3999	31.527
12-1	12	29.8429	34.949	31.6717	28.7814	27.6278	29.7835
13-1	13	46.2881	51.8386	41.9201	47.2649	50.7361	48.1516
14-1	14	16.8017	18.1433	16.6774	10.9778	11.2684	11.5583	Centromere
15-1	15	14.9178	17.0751	14.7419	7.90762	7.80178	7.64685	Centromere
16-1	16	31.3945	35.3946	30.4761	25.6973	29.1526	27.7251
20-1	20	79.8241	81.8222	61.6306	48.9307	50.8752	44.7817
21-1	21	73.3655	76.5881	64.3865	47.4015	44.9467	45.3731
21-2	21	50.6403	49.4416	45.65	24.8249	27.9529	24.9541
22-1	22	61.2035	73.3601	57.4973	68.2956	76.1581	74.3189
23-1	23	213.561	214.004	176.69	55.4993	57.1982	56.7614
24-1	24	43.0386	43.1223	35.0093	15.8166	15.4021	15.3417
25-1	25	89.1674	97.1187	78.0617	41.2537	42.0981	42.6492
27-1	27	20.1562	20.6392	17.3608	14.6532	14.2179	13.8773
27-2	27	15.7967	14.8167	12.3697	11.5	12.1043	10.6023
28-1	28	70.0329	94.3091	54.5314	50.6571	50.5853	52.2243
28-2	28	23.1328	24.7267	19.8937	22.2326	22.4329	20.9895
28-3	28	63.2526	77.513	60.7341	70.263	82.0228	71.7539
29-1	29	31.5828	32.9586	29.4232	23.0722	24.8089	24.2959
30-1	30	82.239	80.5205	66.1023	48.0893	54.4016	52.0678
32-1	32	25.3395	26.4243	24.5708	17.8109	17.2393	18.5374
33-1	33	175.214	210.128	175.341	58.2956	73.4088	70.1928
34-1	34	15.6266	18.8465	14.3814	7.53108	7.81532	7.5823	Centromere
34-2	34	114.012	112.335	82.951	24.4355	22.264	21.7615
35-1	35	26.9945	28.1362	22.3418	16.3536	16.1442	16.5553
35-2	35	18.4719	16.6828	14.536	12.353	9.99106	10.1842
36-1	36	36.2887	33.9862	29.053	16.3075	14.8127	15.2191
36-2	36	61.6943	55.5977	48.8046	29.8193	31.5878	29.6375
36-3	36	49.9026	57.4855	51.0188	40.8937	46.4081	49.5368
